# Supplementary material for: Unraveling Burkholderia cenocepacia H111 fitness determinants using two animal models
Source: mSystems. 2025 Mar 19;10(4):e01354-24. doi: 10.1128/msystems.01354-24 (PMC12013268; doi:10.1128/msystems.01354-24)
Supplement: Table S1 — Bacterial strains, oligonucleotides, and plasmids used in this study. [file msystems.01354-24-s0002.xlsx]

## Sheet: Table S1
Table S1. Bacterial strains, oligonucleotides and plasmids used in this study.

## Sheet: Strains and oligonucleotides
	Description	Reference/origin
Strains
Escherichia coli cc118λ-pir	Δ(ara-leu) araD ΔlacX74 galE galK phoA20 thi1 rpsE rpoB argE(Am) recAl λ pir; StrepR	[1]
Burkholderia cenocepacia H111 wild-type	CF isolate from Germany, genomovar III	[2], [3]
B. cenocepacia H111 BCAL1700	BCAL1700 insertional mutant in pSHAFT2 CmR	This study
B. cenocepacia H111 BCAL1994	BCAL1994 insertional mutant in pSHAFT2 CmR	This study
B. cenocepacia H111 BCAL2406	BCAL2406 insertional mutant in pSHAFT2 CmR	This study
B. cenocepacia H111	H111-BCAM2231::pSHAFT2	This study
B. cenocepacia H111	H111-BCAL2981::pSHAFT2	This study
B. cenocepacia H111	H111-BCAL2403::pSHAFT2	This study
B. cenocepacia H111	H111-BCAM2739::pSHAFT2	This study
B. cenocepacia H111	H111-BCAL0399::pGPI-SceI	This study
B. cenocepacia H111	ΔI35_RS03700-I35_RS03770	This study
B. cenocepacia H111	ΔBCAL0399	This study
B. cenocepacia H111	H111-BCAL2370::pSHAFT2	This study
B. cenocepacia H111	H111-BCAM2224::pSHAFT2	This study
B. cenocepacia H111	H111 ΔBCAM1010 ΔBCAM0855	[4]
Plasmids
pRK2013	Helper plasmid; KmR	[5]
pSHAFT2	Broad-host-range suicide plasmid, mobilisable for conjugation; CmR	[6]
pDAI-SceI	pDA17 carrying I-SceI gene	[7]
pGPI-SceI	oriR6K TPR, mob+, carries I-SceI cut site	[7]
pSHAFT2-BCAL1700	pSHAFT2 derivative to create BCAL1700 insertional mutant, CmR	This study
pSHAFT2-BCAL1994	pSHAFT2 derivative to create BCAL1994 insertional mutant, CmR	This study
pSHAFT2-BCAL2406	pSHAFT2 derivative to create BCAL1700 insertional mutant, CmR	This study
pSHAFT-BCAM2231	pSHAFT2 derivative to create BCAM2231 insertion mutant	This study
pSHAFT-BCAL2981	pSHAFT2 derivative to create BCAL2981 insertion mutant	This study
pSHAFT-BCAL2403	pSHAFT2 derivative to create BCAL2403 insertion mutant	This study
pSHAFT-BCAM2739	pSHAFT2 derivative to create BCAM2739 insertion mutant	This study
pSHAFT-BCAL2370	pSHAFT2 derivative to create BCAL2370 insertion mutant	This study
pSHAFT-BCAM2224	pSHAFT2 derivative to create BCAL2224 insertion mutant	This study
pGPI-BCAL0399	pGPI derivative to create BCAL0399 knockout mutant	This study
pGPI-I35_RS03700	pGPI derivative to create I35_RS03700-I35_RS03770 knockout mutant	This study
Oligonucleotides for pSHAFT2 insertion mutants
pSHAFT_Fw	CTTCAGCTGATGTGTGATAACATACT	[8]
BCAL1700_Fw_XbaI	tcctctagaTCGACGTCGGCGACAAGC	This study
BCAL1700_Rv_EcorI_HF	tccgaattcGCGATACGTCGGTCAGGC	This study
BCAL1994_Fw_EcorI_HF	tccgaattcATCCTGTGCCTCGTCGGG	This study
BCAL1994_Rv_XbaI	tcctctagaGATGTAGTGGTCGGCGAAC	This study
BCAL2406_Fw_EcorI_HF	tccgaattcGGCGTGGAAGAACTGGCC	This study
BCAL2406_Rv_XbaI	tcctctagaACCACCCGATAGCCACCC	This study
BCAM2231_FW	TATGAGCTCTCAGCTCGAACGCCTT	This study
BCAM2231_RV	TATTCTAGAATCGACACGGGCATGAAA	This study
BCAL2981_FW	TATGCGGCCGCAGCACGGCTATCGCAAC	This study
BCAL2981_RV	TATGGTACCATCGCGAGGTTGTTGTGC	This study
BCAL2403_FW	TATGAGCTCTCGCGCCACTGCTTGTA	This study
BCAL2403_RV	TATGGTACCACGCGCAGATCGACAT	This study
BCAM2739_FW	TATGGTACCGCTGCGGCAAGATCGATTA	This study
BCAM2739_RV	TATGAGCTCTTGTCGCGGTTCAGGAAG	This study
BCAL2370_FW	TATTCTAGATGGTTGTTCGTTGCCGC	This study
BCAL2370_RV	TATGAGCTCGCTGCATCACGAGTTCG	This study
BCAM2224_FW	TATGAGCTCGCGTCGTGTCCCAGTTGAA	This study
BCAM2224_RV	TATGGTACCGCTCACTACCGCGTACTTC	This study
pSHAFT2For3	GATTATTTTGCCCCGGTTTT	This study
pSHAFT2seqRev	GAACACTTAACGGCTGACAT	This study
Oligonucleotides for pGPI-SceI knockout mutants
P44	AGCTGATCCGGTGGATGAC	This study
P131	TTCGCCTCGATCAGTTC	This study
P45	CGACGTGTCCGATGTGA	This study
AF1_FW_BCAL0399	TATGGTACCCGCGTCTGCTTCAAGAAA	This study
AF1_RV_BCAL0399	TATCCATGGCCGGAGACTGACCATGC	This study
AF2_FW_BCAL0399	TATCCATGGGTTCCGGTCCTGTTCG	This study
AF2_RV_BCAL0399	TATGAATTCGTGACGAACAAGCCGCA	This study
p131_Check_integration_BCAL0055	AAGATCAACGGCCGCCA	This study
p45_Check_integration_BCAL0055	GTCTCCTTCTTCACGCGCA	This study
BCAL0399_Final_Fwd	GCTTACCTTGCCGTGCAT	This study
BCAL0399_Final_Rvs	CCGGCCAACCATCTGATTAT	This study
AF1_FW_I3700	GCGCTCTAGAAACTCAAGGTCCAGGG	This study
AF1_RV_I3700	GCGCGGATCCCGAACGTCATTGCGGAA	This study
AF2_FW_I3700	GCGCGGATCCTTAGACCCAATTATCCGCAT	This study
AF2_RV_I3700	GCGCCCCGGGCGGTAATCAGGACGCGA	This study
p131_Check_integration_I3700	AATAACTGGATTTCTCCGCC	This study
p45_Check_integration_I3700	AATAACTGGATTTCTCCGCC	This study
Check_final_I3700_Fwd	GATGGAAGCACGGACAGAT	This study
Check_final_I3700_Rvs	CGCCATGAGTGTTTTCCT	This study
Oligonucleotides for Tn-seq
PAIR_ADAPT_6BC##_HI	ACACTCTTTCCCTACACGACGCTCTTCCGATCTBBBBBBT	[9]
PAIR_ADAPT_6BC##_LO_5PH	BBBBBBAGATCGGAAGAGCGGTTCAGCAGGAATGCCGAG	[9]
T23_PAIR_COLLECT	CTTCGGCGCGCCCTAGGGGGATCCTCGGCATTCCTGCTGAACCGCTCTTCCGATCT	[9]
T23_SLXA_PAIR_Amp	GGAACTTCGGAATAGGAACTTCTTAGATGTGTATAAGA G	[9]
SLXA_PAIR_REV_AMP	CAAGCAGAAGACGGCATACGAGATCGGTCTCGGCATTC CTGCTGAACCGCTCTTCCGATCT	[9]
T23_SEQ_G (Fw)	ATTAGGAACTTCGGAATAGGAACTTCTTAGATGTGTATAAGAGACAG	[9]
T23_INDEX_1 (Index)	CTAGAGAATAGGAACTTCGGAATAGGAACTTCTTAGATGTGTATAAG	[9]
PE_READ2_SEQ (Rv)	CGGTCTCGGCATTCCTGCTGAACCGCTCTTCCGATCT	[9]
References
[1] M. Herrero, V. De Lorenzo, and K. N. Timmis, “Transposon vectors containing non-antibiotic resistance selection markers for cloning and stable chromosomal insertion of foreign genes in gram-negative bacteria,” J. Bacteriol., 172, 6557–6567, 1990.
[2] U. Romling, J. Wingender, H. Muller, and B. Tummler, “A major Pseudomonas aeruginosa clone common to patients and aquatic habitats,” Appl Env. Microbiol, 60, 1734–1738, 1994.
[3] A. Gotschlich et al., “Synthesis of multiple N-acylhomoserine lactones is wide-spread among the members of the Burkholderia cepacia complex,” Syst Appl Microbiol, 24, 1–14, 2001.
[4] Steiner E, Shilling RE, Richter AM, Schmid N, Fazli M, Kaever V, Jenal U, Tolker-Nielsen T, Eberl L. The BDSF quorum sensing receptor RpfR regulates Bep exopolysaccharide synthesis in Burkholderia cenocepacia via interaction with the transcriptional regulator BerB. NPJ Biofilms Microbiomes 22;8:93, 2022.
[5] S. H. Phadnis and D. E. Berg, “Identification of base pairs in the outside end of insertion sequence IS50 that are needed for IS50 and Tn5 transposition,” PNAS, 84, 9118–9122, 1987.
[6] S. Shastri et al., “An efficient system for the generation of marked genetic mutants in members of the genus Burkholderia,” Plasmid, 89, 49–56, 2017.
[7] Flannagan R, Linn T, V.M. A system for the construction of targeted unmarked gene deletions in the genus Burkholderia. Environ Microbiol 10, 1652–1660, 2008.
[8] M. Lardi, Y. Liu, G. Purtschert, S. B. de Campos, and G. Pessi, “Transcriptome analysis of Paraburkholderia phymatum under nitrogen starvation and during symbiosis with Phaseolus vulgaris,” Genes, 8, 389, 2017.
[9] L. A. Gallagher, E. Ramage, R. Patrapuvich, E. Weiss, M. Brittnacher, and C. Manoil, “Sequence-defined transposon mutant library of Burkholderia thailandensis,” MBio, 4, 1–7, 2013.
