# Supplementary material for: Unraveling Burkholderia cenocepacia H111 fitness determinants using two animal models
Source: mSystems. 2025 Mar 19;10(4):e01354-24. doi: 10.1128/msystems.01354-24 (PMC12013268; doi:10.1128/msystems.01354-24)
Supplement: Table S2 — Burkholderia cenocepacia H111 fitness genes and shared and unique genes in the Galleria mellonella and EVPL models. [file msystems.01354-24-s0003.xlsx]

## Sheet: Table S2
Table S2. Burkholderia cenocepacia H111 fitness genes. Lists of shared and unique genes in the Galleria mellonella and the ex vivo pig lung (EVPL) models.

## Sheet: Tn-seq data
H111 locus tag	H111 description	H111 gene symbol	COG	J2315 orthologue	J2315 description	J2315 gene symbol	start	end	size	strand	locus_type	UIC_Control_LB	UIC_GalleriaTn1	UIC_GalleriaTn2	UIC_Pig_lung	UID_Control_LB	UID_GalleriaTn1	UID_GalleriaTn2	UID_Pig_lung	NUID_Control_LB	NUID_GalleriaTn1	NUID_GalleriaTn2	NUID_Pig_lung	Galleria_triton_treated_Tn1 vs Control_LB	Galleria_triton_treated_Tn1 vs Control_LB	Galleria_triton_treated_Tn2 vs Control_LB	Galleria_triton_treated_Tn2 vs Control_LB	Galleria_triton_treated vs Control_LB	Galleria_triton_treated vs Control_LB	Pig_lung vs Control_LB	Pig_lung vs Control_LB
I35_RS00005	transporter CPA2 family		P	BCAL0001	sodium/hydrogen exchanger family protein		280	1494	1215	+	CDS	543	62	94	266	0.446922	0.051037	0.0773745	0.218938	0.0338829	0.00644444	0.00812348	0.0243518	-2.39443	0.0274385	-2.06039	0.0257594	-2.22741	0.0265989	-0.476527	0.00953107
I35_RS00010	gamma-glutamyl:cysteine ligase		H	BCAL0002	carboxylate-amine ligase		1509	2624	1116	+	CDS	459	180	106	251	0.411299	0.161299	0.094991	0.224919	0.0311822	0.0203672	0.00997303	0.0250171	-0.614474	0.010815	-1.64462	0.0212092	-1.12955	0.0160121	-0.31781	0.00616513
I35_RS00015	MarR family transcriptional regulator		K	BCAL0003	MarR family regulatory protein		3132	3770	639	+	CDS	263	238	218	69	0.411596	0.372473	0.341174	0.107997	0.0312047	0.047032	0.0358196	0.0120122	0.59188	-0.0158273	0.198983	-0.00461483	0.395431	-0.0102211	-1.37727	0.0191926
I35_RS00020	glutamine amidotransferase		F	BCAL0004	glutamine amidotransferase		3799	4509	711	+	CDS	252	199	163	182	0.354444	0.279902	0.229269	0.255992	0.0268718	0.0353431	0.0240707	0.0284732	0.395335	-0.00847129	-0.158814	0.00280109	0.11826	-0.0028351	0.083508	-0.00160133
I35_RS00025	oxidoreductase		C	BCAL0005	putative NADH-dependent flavin oxidoreductase		4720	5832	1113	+	CDS	363	432	221	239	0.326155	0.388149	0.198571	0.214744	0.0247271	0.0490115	0.0208479	0.0238853	0.98703	-0.0242845	-0.246191	0.0038792	0.370419	-0.0102026	-0.0499671	0.000841749
I35_RS00030	lysine methyltransferase		S	BCAL0006	putative protein lysine methyltransferase protein		6010	6540	531	+	CDS	176	49	42	157	0.331469	0.0922976	0.0791149	0.295687	0.02513	0.0116544	0.00830621	0.0328884	-1.10853	0.0134756	-1.59715	0.0168238	-1.35284	0.0151497	0.38817	-0.00775844
I35_RS00035	histidine kinase		T	BCAL0007	two-component regulatory system, sensor kinase protein		6694	8178	1485	-	CDS	365	10	10	225	0.245798	0.00674074	0.00674074	0.151522	0.0186349	0.000851152	0.000707705	0.0168533	-4.45245	0.0177838	-4.71872	0.0179272	-4.58558	0.0178555	-0.144976	0.0017816
I35_RS00040	two-component system response regulator		K	BCAL0008	two-component regulatory system, response regulator protein		8299	8991	693	-	CDS	212	1	28	118	0.305931	0.00145743	0.0404185	0.170289	0.0231938	0.00018403	0.0042435	0.0189407	-6.97766	0.0230098	-2.45041	0.0189503	-4.71404	0.02098	-0.292252	0.00425313
I35_RS00045	hypothetical protein		S	BCAL0008A	hypothetical protein		9114	9344	231	+	CDS	92	5	10	73	0.398312	0.0216883	0.0433333	0.316061	0.0301976	0.00273858	0.00454953	0.0351544	-3.46293	0.027459	-2.73064	0.025648	-3.09679	0.0265535	0.219275	-0.00495687
I35_RS00050	pterin-4-alpha-carbinolamine dehydratase		H	BCAL0009	pterin-4-alpha-carbinolamine dehydratase	phhB	9437	9745	309	-	CDS	74	25	39	78	0.239515	0.0809385	0.126246	0.25246	0.0181585	0.0102201	0.0132545	0.0280803	-0.82924	0.00793845	-0.45417	0.00490408	-0.641705	0.00642126	0.62891	-0.00992176
I35_RS00055	phenylalanine 4-monooxygenase		E	BCAL0010	phenylalanine 4-monooxygenase	phhA	9906	10799	894	-	CDS	213	69	33	218	0.238266	0.0771924	0.0369239	0.243859	0.0180639	0.00974707	0.00387661	0.0271237	-0.890069	0.00831683	-2.22024	0.0141873	-1.55515	0.0112521	0.586444	-0.00905979
I35_RS00060	AsnC family transcriptional regulator		K	BCAL0011	AnsC family regulatory protein		10939	11424	486	+	CDS	112	24	19	110	0.230473	0.0494033	0.0391152	0.226358	0.0174731	0.00623814	0.00410668	0.0251771	-1.48595	0.0112349	-2.08909	0.0133664	-1.78752	0.0123007	0.526978	-0.00770402
I35_RS00065	adenylate cyclase		F	BCAL0012	putative adenylate cyclase		11496	12029	534	-	CDS	167	60	100	127	0.312753	0.112378	0.187285	0.237846	0.023711	0.01419	0.0196629	0.0264549	-0.740685	0.00952103	-0.270084	0.00404815	-0.505384	0.00678459	0.157979	-0.00274391
I35_RS00070	LysR family transcriptional regulator		K	BCAL0013	LysR family regulatory protein		12235	13134	900	-	CDS	252	319	468	273	0.280011	0.354456	0.520011	0.303344	0.0212287	0.044757	0.0545955	0.0337401	1.0761	-0.0235283	1.36276	-0.0333668	1.21943	-0.0284475	0.668444	-0.0125113
I35_RS00075	choline dehydrogenase		E	BCAL0014	putative GMC oxidoreductase		13323	15008	1686	+	CDS	310	185	160	253	0.183873	0.109733	0.0949051	0.150065	0.0139401	0.013856	0.00996401	0.0166913	-0.00873652	8.41621e-05	-0.484447	0.00397613	-0.246592	0.00203015	0.259851	-0.00275116
I35_RS00080	amino acid ABC transporter ATP-binding protein		E	BCAL0015	putative branched-chain amino acid ABC transporter ATP-binding protein		15447	16226	780	+	CDS	163	159	50	106	0.208987	0.203859	0.0641154	0.13591	0.0158441	0.0257412	0.00673142	0.0151169	0.700132	-0.00989709	-1.23497	0.00911271	-0.267417	-0.00039219	-0.0677889	0.000727259
I35_RS00085	histidinol dehydrogenase		E	BCAL0016	putative branched-chain amino acid ABC transporter ATP-binding protein		16223	16978	756	+	CDS	174	143	80	129	0.230172	0.189167	0.105833	0.170648	0.0174502	0.023886	0.0111114	0.0189807	0.452921	-0.0064358	-0.651212	0.00633888	-0.0991455	-4.84585e-05	0.121284	-0.00153043
I35_RS00090	ABC transporter permease		E	BCAL0017	putative branched-chain amino acid ABC transporter periplasmic protein		17056	18255	1200	+	CDS	299	255	108	217	0.249175	0.212508	0.0900083	0.180842	0.0188909	0.0268334	0.0094499	0.0201145	0.506335	-0.00794245	-0.999323	0.00944103	-0.246494	0.00074929	0.090539	-0.00122353
I35_RS00095	ABC transporter permease		E	BCAL0018	putative branched-chain amino acid ABC transporter permease		18384	19268	885	+	CDS	229	210	91	183	0.258768	0.237299	0.102836	0.206791	0.0196182	0.0299638	0.0107967	0.0230007	0.611022	-0.0103455	-0.861607	0.00882156	-0.125293	-0.000761975	0.229483	-0.00338248
I35_RS00100	ABC transporter permease		E	BCAL0019	putative branched-chain amino acid ABC transporter permease		19268	20245	978	+	CDS	331	173	190	213	0.338456	0.176902	0.194284	0.217802	0.0256597	0.0223374	0.0203977	0.0242254	-0.200044	0.00332232	-0.331093	0.00526193	-0.265569	0.00429212	-0.0829824	0.00143428
I35_RS00105	branched-chain amino acid ABC transporter substrate-binding protein		E	BCAL0020	putative branched-chain amino acid ABC transporter periplasmic substrate binding protein		21327	22484	1158	+	CDS	444	293	329	353	0.383428	0.253031	0.284119	0.304845	0.0290692	0.0319502	0.0298294	0.0339069	0.136333	-0.00288098	0.0372454	-0.000760238	0.0867891	-0.00182061	0.222088	-0.00483771
I35_RS00110	ABC transporter permease		E	BCAL0021	putative branched-chain amino acid ABC transporter permease		22691	23746	1056	+	CDS	264	85	100	177	0.250009	0.0805019	0.0947064	0.167623	0.0189542	0.010165	0.00994315	0.0186442	-0.898913	0.00878924	-0.930742	0.00901105	-0.914828	0.00890014	-0.0237905	0.000309998
I35_RS00115	metal-dependent hydrolase		P	BCAL0022	putative branched-chain amino acid ABC transporter ATP-binding membrane protein		23751	25535	1785	+	CDS	779	362	375	471	0.43642	0.202807	0.21009	0.263871	0.0330867	0.0256084	0.0220571	0.0293496	-0.369637	0.00747836	-0.585007	0.0110296	-0.477322	0.00925397	-0.172913	0.00373715
I35_RS00120	metal-dependent hydrolase		E	BCAL0023	putative branched-chain amino acid ABC transporter ATP-binding protein		25535	26290	756	+	CDS	343	136	190	211	0.453717	0.179907	0.251336	0.279114	0.0343981	0.0227169	0.0263876	0.031045	-0.598563	0.0116812	-0.382469	0.0080105	-0.490516	0.00984584	-0.147968	0.0033531
I35_RS00125	tRNA uridine 5-carboxymethylaminomethyl modification enzyme MnmG	gidA	D	BCAL0024	tRNA uridine 5-carboxymethylaminomethyl modification enzyme GidA	gidA	26830	28800	1971	+	CDS	11	0	0	1	0.005586	5.07357e-06	5.07357e-06	0.00051243	0.000423496	6.40638e-07	5.3267e-07	5.6996e-05	-9.36862	0.000422856	-9.63489	0.000422964	-9.50176	0.00042291	-2.89342	0.0003665
I35_RS00130	ribosomal RNA small subunit methyltransferase G		J	BCAL0025	16S rRNA methyltransferase GidB	gidB	28797	29483	687	+	CDS	128	64	102	90	0.186332	0.0931732	0.148486	0.131019	0.0141265	0.011765	0.0155894	0.0145728	-0.263912	0.00236159	0.14216	-0.00146289	-0.060876	0.000449347	0.0448719	-0.00044628
I35_RS00135	cobyric acid synthase CobQ		D	BCAL0026	chromosome partitioning protein ParA		29535	30314	780	+	CDS	16	0	3	3	0.0205256	1.28205e-05	0.00385897	0.00385897	0.00155613	1.61884e-06	0.000405151	0.000429222	-9.90878	0.00155451	-1.94143	0.00115098	-5.92511	0.00135274	-1.85817	0.00112691
I35_RS00140	chromosome partitioning protein ParB		K	BCAL0027	chromosome partitioning protein ParB		30346	31239	894	+	CDS	14	1	11	9	0.0156711	0.00112975	0.0123154	0.0100783	0.00118809	0.000142654	0.00129299	0.00112098	-3.05805	0.00104544	0.122064	-0.000104897	-1.468	0.00047027	-0.0838867	6.71125e-05
I35_RS00145	citrate transporter		P	BCAL0028	putative citrate transporter protein		31250	32380	1131	+	CDS	333	163	217	187	0.294439	0.144129	0.191874	0.165349	0.0223225	0.0181992	0.0201447	0.0183913	-0.29463	0.00412339	-0.148098	0.0021778	-0.221364	0.00315059	-0.279479	0.00393125
I35_RS00150	ATP synthase subunit I		C	BCAL0029	putative ATP synthase protein I AtpI		32950	33474	525	+	CDS	3	3	5	3	0.00573333	0.00573333	0.00954286	0.00573333	0.000434666	0.000723947	0.0010019	0.000637701	0.735975	-0.00028928	1.20475	-0.00056723	0.970364	-0.000428255	0.552971	-0.000203034
I35_RS00155	ATP synthase F0F1 subunit A		C	BCAL0030	F0F1 ATP synthase subunit A	atpB	33584	34435	852	+	CDS	5	0	0	0	0.00588028	1.17371e-05	1.17371e-05	1.17371e-05	0.000445807	1.48204e-06	1.23227e-06	1.30548e-06	-8.23269	0.000444325	-8.49896	0.000444575	-8.36583	0.00044445	-8.4157	0.000444502
I35_RS00160	F0F1 ATP synthase subunit C		C	BCAL0031	F0F1 ATP synthase subunit C	atpE	34511	34780	270	+	CDS	1	0	0	0	0.00374074	3.7037e-05	3.7037e-05	3.7037e-05	0.0002836	4.67666e-06	3.88849e-06	4.11952e-06	-5.92224	0.000278924	-6.18851	0.000279712	-6.05537	0.000279318	-6.10524	0.000279481
I35_RS00165	ATP synthase subunit b		C	BCAL0032	F0F1 ATP synthase subunit B	atpF	34910	35380	471	+	CDS	0	0	0	0	2.12314e-05	2.12314e-05	2.12314e-05	2.12314e-05	1.60964e-06	2.68089e-06	2.22907e-06	2.36151e-06	0.735975	-1.07125e-06	0.469706	-6.19433e-07	0.602841	-8.45341e-07	0.552971	-7.51868e-07
I35_RS00170	ATP synthase subunit delta		C	BCAL0033	F0F1 ATP synthase subunit delta	atpH	35383	35922	540	+	CDS	1	0	0	0	0.00187037	1.85185e-05	1.85185e-05	1.85185e-05	0.0001418	2.33833e-06	1.94424e-06	2.05976e-06	-5.92224	0.000139462	-6.18851	0.000139856	-6.05537	0.000139659	-6.10524	0.00013974
I35_RS00175	ATP synthase subunit alpha		F	BCAL0034	F0F1 ATP synthase subunit alpha	atpA	35967	37508	1542	+	CDS	6	1	2	4	0.00389754	0.000654994	0.0013035	0.00260052	0.000295487	8.27059e-05	0.000136854	0.000289248	-1.83703	0.000212782	-1.11046	0.000158634	-1.47375	0.000185708	-0.0307915	6.23978e-06
I35_RS00180	ATP synthase subunit gamma		C	BCAL0035	F0F1 ATP synthase subunit gamma	atpG	37577	38452	876	+	CDS	0	2	2	0	1.14155e-05	0.00229452	0.00229452	1.14155e-05	8.65456e-07	0.000289729	0.0002409	1.26971e-06	8.38703	-0.000288863	8.12076	-0.000240034	8.25389	-0.000264449	0.552971	-4.04258e-07
I35_RS00185	ATP synthase subunit beta		F	BCAL0036	F0F1 ATP synthase subunit beta	atpD	38519	39913	1395	+	CDS	5	2	0	0	0.0035914	0.00144086	7.16846e-06	7.16846e-06	0.000272278	0.000181937	7.52611e-07	7.97326e-07	-0.58164	9.03408e-05	-8.49896	0.000271525	-4.5403	0.000180933	-8.4157	0.000271481
I35_RS00190	ATP synthase subunit epsilon		C	BCAL0037	F0F1 ATP synthase subunit epsilon	atpC	40035	40460	426	+	CDS	14	4	0	14	0.0328873	0.00941315	2.34742e-05	0.0328873	0.00249332	0.0011886	2.46454e-06	0.00365796	-1.06881	0.00130472	-9.98254	0.00249085	-5.52567	0.00189779	0.552971	-0.00116464
I35_RS00195	AMP-binding protein		IQ	BCAL0038	AMP-binding domain-containing		40743	42470	1728	+	CDS	578	413	567	402	0.334497	0.23901	0.328131	0.232645	0.0253595	0.0301798	0.0344502	0.0258763	0.251057	-0.0048203	0.441986	-0.00909069	0.346522	-0.0069555	0.0291082	-0.000516856
I35_RS00200	ABC transporter substrate-binding protein		ET	BCAL0039	periplasmic cyclohexadienyl dehydratase	pheC	43205	44017	813	-	CDS	362	183	257	191	0.445277	0.225105	0.316125	0.234945	0.0337582	0.0284239	0.0331898	0.0261322	-0.248132	0.00533427	-0.0244989	0.000568419	-0.136315	0.00295134	-0.36941	0.00762601
I35_RS00205	uroporphyrinogen decarboxylase		H	BCAL0040	uroporphyrinogen decarboxylase	hemE	44134	45261	1128	+	CDS	12	3	64	4	0.0106472	0.00266844	0.0567465	0.00355496	0.000807203	0.000336943	0.00595776	0.000395408	-1.26043	0.00047026	2.88377	-0.00515056	0.811671	-0.00234015	-1.02959	0.000411795
I35_RS00210	primosome assembly protein PriA		L	BCAL0041	primosome assembly protein PriA	priA	45713	47974	2262	+	CDS	11	11	3	4	0.00486737	0.00486737	0.00133068	0.00177277	0.000369015	0.000614602	0.000139707	0.000197179	0.735975	-0.000245588	-1.40127	0.000229308	-0.332649	-8.14002e-06	-0.904169	0.000171835
I35_RS00215	bifunctional proline dehydrogenase/pyrroline-5-carboxylate dehydrogenase	putA	C	BCAL0042	trifunctional transcriptional regulator/proline dehydrogenase/pyrroline-5-carboxylate dehydrogenase	putA	48355	52287	3933	+	CDS	1411	511	1130	998	0.358762	0.129929	0.287315	0.253753	0.0271991	0.0164061	0.030165	0.0282241	-0.72933	0.0107931	0.149313	-0.00296584	-0.290008	0.00391361	0.0533692	-0.00102501
I35_RS00220	amino acid ABC transporter substrate-binding protein		E	BCAL0043	putative extracellular ligand-binding protein		52372	53511	1140	+	CDS	430	496	354	273	0.377202	0.435096	0.310535	0.239482	0.0285971	0.0549395	0.0326028	0.0266369	0.941974	-0.0263424	0.189126	-0.00400568	0.56555	-0.015174	-0.102445	0.00196025
I35_RS00225	hypothetical protein		S				53720	54130	411	-	CDS	207	135	151	174	0.503674	0.328491	0.367421	0.423382	0.0381855	0.0414786	0.0385752	0.0470915	0.119341	-0.00329306	0.0146498	-0.000389728	0.0669953	-0.00184139	0.302441	-0.00890597
I35_RS00230	hypothetical protein		T				54796	55212	417	-	CDS	214	197	179	172	0.513213	0.472446	0.429281	0.412494	0.0389087	0.0596557	0.0450698	0.0458804	0.616566	-0.0207469	0.212068	-0.0061611	0.414317	-0.013454	0.237785	-0.00697171
I35_RS00235	hypothetical protein		S				55340	55999	660	-	CDS	281	142	155	206	0.425773	0.215167	0.234864	0.312136	0.0322795	0.0271691	0.0246581	0.034718	-0.248654	0.00511045	-0.388554	0.00762136	-0.318604	0.0063659	0.105064	-0.00243846
I35_RS00240	fatty-acid CoA ligase		IQ	BCAL0046	putative fatty-acid CoA ligase		56256	57764	1509	-	CDS	328	189	271	250	0.217369	0.125255	0.179596	0.165679	0.0164796	0.0158159	0.0188556	0.018428	-0.0593022	0.000663664	0.194312	-0.00237601	0.0675051	-0.000856172	0.161217	-0.00194839
I35_RS00245	acyl-CoA dehydrogenase		C	BCAL0047	putative acyl-CoA dehydrogenase		57816	59468	1653	-	CDS	423	268	368	333	0.255904	0.162136	0.222632	0.201458	0.0194011	0.0204728	0.0233739	0.0224075	0.07757	-0.0010717	0.268759	-0.00397279	0.173165	-0.00252225	0.207845	-0.00300643
I35_RS00250	TetR family transcriptional regulator		K	BCAL0048A	TetR family regulatory protein		59589	60257	669	+	CDS	89	212	91	99	0.133049	0.316906	0.136039	0.147997	0.010087	0.0400156	0.0142826	0.0164613	1.98807	-0.0299286	0.501764	-0.00419562	1.24492	-0.0170621	0.706578	-0.00637426
I35_RS00255	aminotransferase		E	BCAL0049	putative aminotransferase		60469	61623	1155	+	CDS	408	228	201	266	0.353255	0.197411	0.174035	0.230312	0.0267817	0.0249271	0.0182718	0.0256169	-0.103532	0.0018546	-0.551631	0.00850992	-0.327582	0.00518226	-0.0641528	0.00116482
I35_RS00260	ABC transporter substrate-binding protein		ET	BCAL0051	periplasmic solute-binding protein		61672	62460	789	+	CDS	177	147	291	117	0.224347	0.186324	0.368834	0.148302	0.0170086	0.0235272	0.0387236	0.0164951	0.468058	-0.00651851	1.18694	-0.0217149	0.827501	-0.0141167	-0.0442278	0.000513512
I35_RS00265	FAD-linked oxidase		C	BCAL0052	putative oxidoreductase		62476	63906	1431	+	CDS	328	172	158	233	0.229217	0.120203	0.110419	0.16283	0.0173779	0.015178	0.0115928	0.0181111	-0.195272	0.0021999	-0.584018	0.00578503	-0.389645	0.00399247	0.0596233	-0.000733235
I35_RS00270	PadR family transcriptional regulator		K	BCAL0053	PadR family regulatory protein		63952	64524	573	-	CDS	109	70	98	71	0.190244	0.122182	0.171047	0.123927	0.0144232	0.0154278	0.0179581	0.013784	0.0971474	-0.00100467	0.316247	-0.00353493	0.206697	-0.0022698	-0.0653951	0.000639184
I35_RS00275	Cd(II)/Pb(II)-responsive transcriptional regulator		K	BCAL0054	MerR family regulatory protein		64593	65024	432	-	CDS	102	185	68	60	0.236134	0.428264	0.157431	0.138912	0.0179023	0.0540768	0.0165285	0.0154508	1.59487	-0.0361745	-0.115186	0.00137376	0.739841	-0.0174004	-0.212465	0.00245151
I35_RS00280	Lead, cadmium, zinc and mercury transporting ATPase ; Copper-translocating P-type ATPase		P				65106	67646	2541	+	CDS	203	97	152	252	0.0798937	0.0381779	0.0598229	0.0991775	0.00605706	0.00482071	0.00628076	0.0110312	-0.32937	0.00123634	0.0523216	-0.000223701	-0.138524	0.000506322	0.864901	-0.00497415
I35_RS00285	hypothetical protein		S				67657	68034	378	+	CDS	66	99	67	60	0.17463	0.261931	0.177275	0.158757	0.0132394	0.033074	0.018612	0.017658	1.32086	-0.0198346	0.491398	-0.00537262	0.906131	-0.0126036	0.41549	-0.00441865
I35_RS00290	AraC family transcriptional regulator		K	BCAL0056	AraC family regulatory protein		68193	69074	882	-	CDS	238	244	133	186	0.269853	0.276655	0.150805	0.210896	0.0204586	0.0349332	0.0158329	0.0234573	0.771893	-0.0144746	-0.369781	0.00462569	0.201056	-0.00492447	0.197329	-0.00299869
I35_RS00295	hypothetical protein		M	BCAL0057	hypothetical protein		69351	70814	1464	+	CDS	421	120	181	253	0.287575	0.081974	0.123641	0.172821	0.0218022	0.0103508	0.0129809	0.0192224	-1.07472	0.0114514	-0.748079	0.00882126	-0.911402	0.0101363	-0.181689	0.00257985
I35_RS00300	ethanolamine permease		E	BCAL0058	putative ethanolamine permease		71004	72416	1413	+	CDS	319	189	185	223	0.225768	0.133765	0.130934	0.157827	0.0171163	0.0168905	0.0137467	0.0175546	-0.0191641	0.000225862	-0.316292	0.00336967	-0.167728	0.00179777	0.036478	-0.000438298
I35_RS00305	ethanolamine ammonia lyase large subunit		E	BCAL0059	ethanolamine ammonia-lyase heavy chain	eutB	72556	73953	1398	+	CDS	489	341	262	310	0.349793	0.243927	0.187418	0.221753	0.0265191	0.0308006	0.0196768	0.0246648	0.215925	-0.00428147	-0.430536	0.00684231	-0.107305	0.00128042	-0.104578	0.0018543
I35_RS00310	ethanolamine ammonia-lyase small subunit		E	BCAL0060	ethanolamine ammonia-lyase small subunit	eutC	73950	74747	798	+	CDS	188	86	112	151	0.235602	0.107782	0.140363	0.189236	0.0178619	0.0136096	0.0147366	0.0210481	-0.392258	0.00425227	-0.277476	0.00312523	-0.334867	0.00368875	0.236806	-0.00318622
I35_RS00315	LysR family transcriptional regulator		K	BCAL0061	LysR family regulatory protein		74740	75624	885	-	CDS	267	147	220	183	0.301706	0.166113	0.248599	0.206791	0.0228735	0.0209751	0.0261002	0.0230007	-0.125004	0.00189848	0.190381	-0.00322666	0.0326885	-0.000664094	0.00799994	-0.000127189
I35_RS00320	MFS transporter		EGP	BCAL0062	major facilitator superfamily protein		75780	77387	1608	+	CDS	372	140	143	242	0.23135	0.0870709	0.0889366	0.150504	0.0175395	0.0109944	0.00933738	0.0167401	-0.673837	0.00654509	-0.909519	0.00820213	-0.791678	0.00737361	-0.0673035	0.000799447
I35_RS00325	pyridoxamine 5'-phosphate oxidase		S	BCAL0063	putative FMN flavoprotein		77506	77934	429	-	CDS	116	24	58	70	0.27042	0.0559674	0.135221	0.163193	0.0205016	0.00706699	0.0141968	0.0181515	-1.53657	0.0134346	-0.530169	0.00630478	-1.03337	0.00986968	-0.175645	0.00235006
I35_RS00330	aldehyde dehydrogenase		C	BCAL0064	acetaldehyde dehydrogenase	acoD	78256	79782	1527	+	CDS	310	136	265	191	0.203019	0.0890701	0.173549	0.125088	0.0153917	0.0112469	0.0182208	0.0139132	-0.452627	0.00414481	0.243438	-0.00282915	-0.104594	0.000657827	-0.145695	0.00147847
I35_RS00335	hypothetical protein		S	BCAL0065	hypothetical protein		79958	80506	549	+	CDS	120	95	68	65	0.218597	0.17306	0.12388	0.118415	0.0165727	0.0218523	0.013006	0.013171	0.398972	-0.00527954	-0.34963	0.00356669	0.024671	-0.000856422	-0.33145	0.00340176
I35_RS00340	AraC family transcriptional regulator		K	BCAL0066	AraC family regulatory protein		80712	81728	1017	+	CDS	300	137	204	199	0.294995	0.13472	0.2006	0.195683	0.0223647	0.017011	0.0210608	0.0217653	-0.394754	0.0053537	-0.0866646	0.00130392	-0.240709	0.00332881	-0.0391984	0.000599475
I35_RS00345	ADP-heptose--LPS heptosyltransferase		S	BCAL0067	hypothetical protein		81838	82935	1098	-	CDS	417	241	407	315	0.379791	0.219499	0.370683	0.286894	0.0287934	0.0277161	0.0389177	0.0319104	-0.055014	0.0010773	0.434688	-0.0101243	0.189837	-0.0045235	0.148287	-0.00311696
I35_RS00350	Thiamine pyrophosphate-requiring enzyme		EH	BCAL0068	thiamine pyrophosphate protein	ilvG	82932	84635	1704	-	CDS	311	113	364	272	0.182518	0.0663204	0.213621	0.15963	0.0138374	0.00837427	0.0224279	0.0177552	-0.724536	0.00546311	0.696723	-0.00859051	-0.0139061	-0.0015637	0.35967	-0.00391781
I35_RS00360	AbrB family transcriptional regulator		S				85315	85551	237	+	CDS	50	29	24	22	0.211013	0.122405	0.101308	0.0928692	0.0159977	0.0154561	0.0106362	0.0103296	-0.0496913	0.000541634	-0.588875	0.00536145	-0.319283	0.00295154	-0.631086	0.00566814
I35_RS00365	twitching motilty protein PilT		S	pBCA093	PIN domain protein		85551	85952	402	+	CDS	109	33	21	73	0.271169	0.0821144	0.0522637	0.181617	0.0205584	0.0103686	0.00548712	0.0202007	-0.98751	0.0101898	-1.90561	0.0150713	-1.44656	0.0126305	-0.0253233	0.000357708
I35_RS00370	serine dehydratase		E	BCAL0071	L-serine dehydratase I	sdaA	86020	87408	1389	-	CDS	313	195	142	80	0.225349	0.140396	0.102239	0.0576026	0.0170846	0.0177278	0.010734	0.00640696	0.0533143	-0.000643167	-0.67051	0.00635061	-0.308598	0.00285372	-1.41499	0.0106776
I35_RS00375	hypothetical protein		S	BCAL0072	hypothetical protein		87439	88581	1143	-	CDS	276	166	218	112	0.241479	0.145241	0.190735	0.0979965	0.0183074	0.0183395	0.0200251	0.0108998	0.0025246	-3.20645e-05	0.12938	-0.00171767	0.0659523	-0.000874866	-0.748122	0.00740759
I35_RS00380	glycine dehydrogenase (decarboxylating)		E	BCAL0073	glycine dehydrogenase	gcvP	88733	91660	2928	-	CDS	953	562	783	488	0.325482	0.191943	0.267421	0.16667	0.024676	0.0242366	0.0280764	0.0185382	-0.0259206	0.00043939	0.186246	-0.00340033	0.0801625	-0.00148047	-0.412609	0.00613783
I35_RS00385	glycine cleavage system protein H		E	BCAL0074	glycine cleavage system protein H	gcvH	91719	92099	381	-	CDS	61	18	33	35	0.160131	0.0472703	0.0866404	0.0918898	0.0121402	0.00596882	0.00909631	0.0102206	-1.02427	0.00617136	-0.416436	0.00304387	-0.720355	0.00460761	-0.248307	0.00191956
I35_RS00390	glycine cleavage system protein T		E	BCAL0075	glycine cleavage system aminomethyltransferase T	gcvT	92226	93344	1119	-	CDS	436	261	375	235	0.389643	0.233253	0.33513	0.210018	0.0295403	0.0294528	0.035185	0.0233596	-0.00428116	8.75302e-05	0.252274	-0.00564466	0.123996	-0.00277856	-0.338668	0.00618069
I35_RS00395	hypothetical protein		S	BCAL0076	putative lipoprotein		93812	94174	363	-	CDS	108	54	77	71	0.297548	0.148788	0.212149	0.19562	0.0225583	0.0187874	0.0222733	0.0217582	-0.263891	0.00377088	-0.018341	0.000284969	-0.141116	0.00202792	-0.0520995	0.000800106
I35_RS00400	oxidoreductase		S	BCAL0077	putative oxidoreductase		94378	95430	1053	-	CDS	377	201	310	265	0.358034	0.190893	0.294406	0.251671	0.027144	0.024104	0.0309095	0.0279926	-0.171361	0.00303999	0.187418	-0.00376552	0.00802879	-0.000362764	0.0444152	-0.000848659
I35_RS00405	lipase		E	BCAL0078	hypothetical protein		95725	96432	708	-	CDS	126	104	136	139	0.17798	0.146907	0.192105	0.196342	0.0134934	0.0185499	0.0201689	0.0218385	0.459159	-0.00505651	0.579881	-0.00667552	0.51952	-0.00586602	0.694622	-0.00834511
I35_RS00410	ATP-dependent DNA helicase Rep		L	BCAL0079	ATP-dependent DNA helicase Rep	rep	96743	98830	2088	+	CDS	46	15	31	13	0.0220354	0.0071887	0.0148515	0.00623084	0.00167059	0.000907715	0.00155925	0.000693037	-0.880048	0.000762878	-0.0995078	0.000111343	-0.489778	0.00043711	-1.26936	0.000977556
I35_RS00415	cytochrome C		C	BCAL0080	putative cytochrome		98937	99824	888	-	CDS	220	147	139	141	0.247759	0.165552	0.156543	0.158795	0.0187836	0.0209042	0.0164353	0.0176623	0.15432	-0.00212061	-0.192674	0.00234828	-0.019177	0.000113834	-0.0888004	0.0011213
I35_RS00420	tRNA-Arg		S				100076	100151	76	+	RNA	22	11	15	16	0.289605	0.144868	0.1975	0.210658	0.0219561	0.0182925	0.0207354	0.0234308	-0.26337	0.0036636	-0.082529	0.00122074	-0.172949	0.00244217	0.0937854	-0.00147472
I35_RS00425	integrase		L	BCAL0081	prophage integrase		100206	101282	1077	-	CDS	432	368	312	276	0.401123	0.341699	0.289703	0.256277	0.0304107	0.0431463	0.0304157	0.0285049	0.504655	-0.0127355	0.000233717	-4.92695e-06	0.252444	-0.00637023	-0.0933729	0.00190588
I35_RS00430	cell division protein FtsK		L	BCAL0083	hypothetical protein		101977	104769	2793	-	CDS	476	197	539	370	0.17043	0.0705371	0.192986	0.132478	0.0129209	0.0089067	0.0202614	0.0147351	-0.536748	0.00401424	0.649026	-0.00734051	0.0561391	-0.00166313	0.189544	-0.00181414
I35_RS00435	hypothetical protein		S	BCAL0083a	hypothetical protein		104775	105032	258	-	CDS	9	1	60	8	0.0349225	0.00391473	0.232597	0.0310465	0.00264761	0.000494312	0.0244202	0.00345321	-2.4212	0.0021533	3.20531	-0.0217726	0.392057	-0.00980963	0.383246	-0.000805597
I35_RS00440	transcriptional regulator		S	BCAL0084	putative phage transcriptional activator protein		105160	105408	249	-	CDS	59	30	8	36	0.236988	0.120522	0.0321687	0.144618	0.017967	0.0152183	0.00337736	0.0160855	-0.239541	0.00274869	-2.41138	0.0145896	-1.32546	0.00866915	-0.159591	0.00188152
I35_RS00445	hypothetical protein		S	BCAL0085	hypothetical protein		105590	105805	216	-	CDS	49	20	22	45	0.226898	0.0926389	0.101898	0.20838	0.017202	0.0116975	0.0106982	0.0231774	-0.55638	0.00550454	-0.685211	0.00650383	-0.620795	0.00600419	0.430141	-0.00597538
I35_RS00450	Cro/Cl family transcriptional regulator		K	BCAL0086	hypothetical protein		105968	106387	420	+	CDS	3	1	7	5	0.00716667	0.00240476	0.0166905	0.0119286	0.000543333	0.000303649	0.00175232	0.00132678	-0.839433	0.000239684	1.68936	-0.00120899	0.424962	-0.000484651	1.28802	-0.000783445
I35_RS00455	hypothetical protein		S	BCAL0088	hypothetical protein		106705	107001	297	+	CDS	45	13	60	26	0.151549	0.0438047	0.202054	0.0875758	0.0114895	0.00553121	0.0212135	0.00974078	-1.05465	0.0059583	0.884664	-0.00972396	-0.084993	-0.00188283	-0.238208	0.00174873
I35_RS00460	phage late control protein		S	BCAL0089	phage late control gene D protein		107189	108259	1071	-	CDS	183	126	88	107	0.170878	0.117656	0.0821755	0.099916	0.0129549	0.0148564	0.00862754	0.0111133	0.197591	-0.00190154	-0.586477	0.00432736	-0.194443	0.00121291	-0.221206	0.00184156
I35_RS00465	oxidoreductase		S	BCAL0090	putative phage tail assembly protein		108256	108687	432	-	CDS	99	113	38	46	0.22919	0.261597	0.0879861	0.106505	0.0173758	0.0330318	0.00923759	0.0118462	0.926779	-0.0156561	-0.911489	0.00813819	0.00764511	-0.00375893	-0.552656	0.0055296
I35_RS00470	membrane protein		D	BCAL0091	putative phage membrane protein		108710	111280	2571	-	CDS	542	241	334	328	0.210817	0.0937417	0.129914	0.127581	0.0159828	0.0118368	0.0136396	0.0141904	-0.433251	0.0041461	-0.228722	0.00234324	-0.330987	0.00324467	-0.171608	0.00179244
I35_RS00480	phage tail protein		S	BCAL0093	putative phage tail protein		111418	111789	372	-	CDS	58	19	43	39	0.155941	0.0511022	0.115618	0.104866	0.0118225	0.00645266	0.0121387	0.0116639	-0.873568	0.00536983	0.0380767	-0.000316182	-0.417746	0.00252682	-0.0194864	0.000158612
I35_RS00485	major tail tube protein		S	BCAL0094	phage major tail tube protein		111865	112374	510	-	CDS	100	120	100	53	0.196098	0.235314	0.196098	0.103941	0.014867	0.029713	0.0205882	0.0115611	0.998985	-0.0148461	0.469706	-0.00572121	0.734346	-0.0102836	-0.362837	0.0033059
I35_RS00490	tail sheath protein		S	BCAL0095	putative phage major tail sheath protein		112403	113575	1173	-	CDS	203	108	116	127	0.173069	0.0920801	0.0989003	0.108278	0.013121	0.0116269	0.0103835	0.0120434	-0.174411	0.0014941	-0.337595	0.00273759	-0.256003	0.00211584	-0.123637	0.00107762
I35_RS00495	hypothetical protein		S	BCAL0096	hypothetical protein		113630	114328	699	-	CDS	183	67	162	117	0.261817	0.0958655	0.231774	0.167396	0.0198494	0.0121049	0.0243338	0.018619	-0.713499	0.00774444	0.293867	-0.0044844	-0.209816	0.00163002	-0.0923194	0.00123039
I35_RS00500	hypothetical protein		S	BCAL0097	putative phage tail protein		114345	116915	2571	-	CDS	645	326	382	422	0.250879	0.126803	0.148584	0.164142	0.0190201	0.0160114	0.0155997	0.018257	-0.24843	0.00300876	-0.286005	0.00342039	-0.267218	0.00321457	-0.0590731	0.000763076
I35_RS00505	tail protein		S	BCAL0098	putative phage tail protein		116922	117464	543	-	CDS	115	137	62	82	0.211805	0.25232	0.114199	0.151031	0.0160578	0.0318605	0.0119896	0.0167987	0.988497	-0.0158027	-0.42148	0.0040681	0.283508	-0.0058673	0.0650837	-0.000740995
I35_RS00510	baseplate assembly protein		S	BCAL0099	putative phage baseplate assembly protein J		117457	118371	915	-	CDS	210	47	171	106	0.229519	0.051377	0.186896	0.115858	0.0174007	0.00648737	0.0196221	0.0128865	-1.42344	0.0109134	0.173329	-0.00222133	-0.625057	0.00434602	-0.433286	0.00451423
I35_RS00515	baseplate assembly protein		S	BCAL0100	putative phage baseplate assembly protein W		118368	118730	363	-	CDS	79	19	18	49	0.217658	0.0523691	0.0496143	0.135014	0.0165015	0.00661264	0.00520897	0.0150172	-1.3193	0.00988889	-1.66353	0.0112926	-1.49142	0.0105907	-0.135988	0.00148437
I35_RS00520	baseplate assembly protein		S	BCAL0101	phage baseplate assembly protein		118727	119413	687	-	CDS	124	60	53	64	0.180509	0.0873508	0.0771616	0.0931732	0.0136851	0.0110298	0.00810113	0.0103634	-0.311207	0.00265536	-0.756414	0.005584	-0.53381	0.00411968	-0.401116	0.00332176
I35_RS00525	tail protein		S	BCAL0102	putative phage tail completion protein R		119923	120372	450	-	CDS	99	48	74	61	0.220022	0.106689	0.164467	0.135578	0.0166807	0.0134716	0.0172672	0.0150799	-0.308264	0.00320916	0.0498521	-0.000586475	-0.129206	0.00131134	-0.145557	0.00160085
I35_RS00530	protein lysB		S	BCAL0103	putative phage-encoded lipoprotein		120489	120929	441	-	CDS	62	145	76	50	0.140612	0.328821	0.172358	0.113401	0.0106604	0.0415201	0.0180958	0.0126133	1.96155	-0.0308598	0.763395	-0.00743539	1.36247	-0.0191476	0.242687	-0.00195292
I35_RS00535	peptidoglycan-binding protein		M	BCAL0104	putative phage-encoded peptidoglycan binding protein		120926	121777	852	-	CDS	177	105	185	111	0.207758	0.123251	0.217148	0.130293	0.015751	0.0155629	0.0227982	0.0144921	-0.0173292	0.000188063	0.533479	-0.00704722	0.258075	-0.00342958	-0.12017	0.00125883
I35_RS00540	membrane protein		S	BCAL0105	putative phage membrane protein		121780	122046	267	-	CDS	45	18	35	25	0.168577	0.0674532	0.131124	0.0936704	0.0127805	0.0085173	0.0137666	0.0104187	-0.585472	0.00426317	0.107228	-0.000986094	-0.239122	0.00163854	-0.294769	0.0023618
I35_RS00545	membrane protein		S	BCAL0106	putative phage membrane protein		122048	122392	345	-	CDS	63	15	7	52	0.182638	0.0435072	0.0203188	0.150754	0.0138465	0.00549365	0.00213326	0.0167679	-1.33368	0.00835283	-2.69839	0.0117132	-2.01604	0.010033	0.276179	-0.00292138
I35_RS00550	tail protein		S	BCAL0107	phage tail protein		122409	122615	207	-	CDS	38	5	5	19	0.183623	0.0242029	0.0242029	0.0918357	0.0139212	0.0030561	0.00254104	0.0102146	-2.18752	0.0108651	-2.45379	0.0113802	-2.32066	0.0111226	-0.446649	0.00370659
I35_RS00555	hypothetical protein		H	BCAL0108	hypothetical protein		123178	124797	1620	+	CDS	288	173	192	218	0.177784	0.106796	0.118525	0.134574	0.0134785	0.0134851	0.0124438	0.0149683	0.000711508	-6.64896e-06	-0.115231	0.00103469	-0.0572599	0.000514019	0.151247	-0.00148976
I35_RS00560	tetratricopeptide repeat protein		M	BCAL0109	putative TPR repeat protein		125037	126983	1947	+	CDS	422	149	223	232	0.216749	0.0765331	0.11454	0.119163	0.0164326	0.00966382	0.0120255	0.0132541	-0.765893	0.00676876	-0.450463	0.00440708	-0.608178	0.00558792	-0.310119	0.00317847
I35_RS00565	type 12 methyltransferase		H				127075	127806	732	-	CDS	136	42	31	58	0.185806	0.0573907	0.0423634	0.0792486	0.0140867	0.00724671	0.0044477	0.00881458	-0.958933	0.00683997	-1.6632	0.00963898	-1.31107	0.00823948	-0.676368	0.0052721
I35_RS00570	dioxygenase		C				127811	128596	786	-	CDS	190	85	194	105	0.241743	0.108155	0.246832	0.133601	0.0183275	0.0136567	0.0259147	0.01486	-0.424396	0.00467075	0.499762	-0.00758721	0.037683	-0.00145823	-0.302577	0.00346751
I35_RS00575	acetyltransferase		J				128621	129151	531	-	CDS	87	11	18	34	0.163861	0.0207345	0.0339171	0.064049	0.0124229	0.00261814	0.00356093	0.00712397	-2.24639	0.00980478	-1.80268	0.00886198	-2.02453	0.00933338	-0.802251	0.00529895
I35_RS00580	hypothetical protein		M				129148	130119	972	-	CDS	169	99	125	87	0.173879	0.101862	0.128611	0.0895165	0.0131824	0.0128621	0.0135028	0.00995664	-0.0354875	0.000320306	0.0346411	-0.000320358	-0.000423212	-2.61222e-08	-0.404884	0.00322578
I35_RS00585	hypothetical protein		S				130116	130817	702	-	CDS	135	42	64	46	0.192322	0.0598433	0.0911823	0.0655413	0.0145807	0.0075564	0.00957316	0.00728996	-0.948287	0.00702428	-0.606991	0.00500752	-0.777639	0.0060159	-1.00008	0.00729072
I35_RS00590	aminotransferase		E	BCAL0110	putative aminotransferase		130820	131965	1146	-	CDS	198	51	84	100	0.172784	0.0445113	0.0733072	0.0872688	0.0130994	0.00562044	0.00769646	0.00970663	-1.22075	0.00747896	-0.767234	0.00540294	-0.99399	0.00644095	-0.432458	0.00339277
I35_RS00595	hypothetical protein		O	BCAL0111	putative TPR repeat protein		131993	134341	2349	-	CDS	487	163	247	270	0.207327	0.0693955	0.105155	0.114947	0.0157182	0.00876255	0.0110402	0.0127852	-0.843016	0.00695568	-0.509676	0.00467806	-0.676346	0.00581687	-0.297967	0.00293306
I35_RS00600	flagellar protein FliT		S	BCAL0112	hypothetical protein		134599	134898	300	-	CDS	71	16	11	32	0.2367	0.0533667	0.0367	0.1067	0.0179452	0.0067386	0.0038531	0.0118679	-1.41307	0.0112066	-2.2195	0.0140921	-1.81629	0.0126493	-0.596528	0.00607724
I35_RS00605	flagellar hook protein FliD		N	BCAL0113	B-type flagellar hook-associated protein 2	fliD1	134924	136432	1509	-	CDS	550	169	221	364	0.364486	0.112001	0.146461	0.241226	0.0276331	0.0141424	0.0153768	0.0268308	-0.966374	0.0134908	-0.84564	0.0122563	-0.906007	0.0128735	-0.0425085	0.000802323
I35_RS00610	flagellin		N	BCAL0114	flagellin	fliC	136565	137722	1158	-	CDS	485	135	184	413	0.418834	0.116589	0.158903	0.356658	0.0317535	0.0147217	0.0166831	0.03967	-1.10897	0.0170318	-0.928524	0.0150703	-1.01875	0.0160511	0.321133	-0.00791651
I35_RS00615	30S ribosomal protein S21		J	BCAL0115	30S ribosomal protein S21	rpsU	138253	138465	213	+	CDS	5	0	6	9	0.0235211	4.69484e-05	0.028216	0.0423005	0.00178323	5.92816e-06	0.00296237	0.00470495	-8.23269	0.0017773	0.732261	-0.00117914	-3.75022	0.000299079	1.39969	-0.00292172
I35_RS00620	ligand-gated channel protein		P	BCAL0116	putative TonB-dependent siderophore receptor		138632	140755	2124	-	CDS	799	527	626	534	0.376182	0.248121	0.294732	0.251417	0.0285198	0.0313302	0.0309436	0.0279644	0.135592	-0.00281044	0.117678	-0.00242382	0.126635	-0.00261713	-0.0283756	0.00055546
I35_RS00625	peptidase		S	BCAL0117	hypothetical protein		140985	142220	1236	+	CDS	373	212	293	323	0.301788	0.171529	0.237063	0.261335	0.0228797	0.0216589	0.0248891	0.0290675	-0.079107	0.00122078	0.121442	-0.00200933	0.0211674	-0.000394273	0.345336	-0.00618775
I35_RS00630	DNA-3-methyladenine glycosidase		L	BCAL0118	DNA-3-methyladenine glycosylase I	tag	142319	142921	603	-	CDS	229	195	129	127	0.379784	0.3234	0.213947	0.21063	0.0287929	0.0408356	0.0224621	0.0234277	0.504112	-0.0120427	-0.358222	0.00633083	0.0729455	-0.00285592	-0.297497	0.0053652
I35_RS00635	ATPase		G	BCAL0119	BadF/BadG/BcrA/BcrD ATPase family protein		143063	143944	882	+	CDS	179	91	59	129	0.202959	0.103186	0.0669048	0.14627	0.0153871	0.0130293	0.00702428	0.0162691	-0.239968	0.00235786	-1.1313	0.00836285	-0.685635	0.00536036	0.0804139	-0.000882011
I35_RS00640	hypothetical protein		S	BCAL0120	haloacid dehalogenase-like hydrolase		144106	144930	825	+	CDS	294	170	244	200	0.356376	0.206073	0.29577	0.242436	0.0270182	0.0260208	0.0310526	0.0269654	-0.0542706	0.000997481	0.200781	-0.00403438	0.0732553	-0.00151845	-0.00282186	5.27952e-05
I35_RS00645	aquaporin Z		G	BCAL0121	aquaporin Z	aqpZ	145061	145804	744	-	CDS	301	157	182	231	0.404583	0.211035	0.244637	0.310497	0.030673	0.0266473	0.0256843	0.0345357	-0.20298	0.00402571	-0.256088	0.0049888	-0.229534	0.00450725	0.171115	-0.00386261
I35_RS00650	H-NS histone		S	BCAL0122	histone-like nucleoid-structuring (H-NS) protein		146104	146400	297	+	CDS	134	106	137	123	0.451212	0.356936	0.461313	0.414175	0.0342082	0.0450702	0.0484329	0.0460674	0.397835	-0.0108621	0.501647	-0.0142247	0.449741	-0.0125434	0.429406	-0.0118593
I35_RS00655	glycosyl transferase		M	BCAL0123	putative glycosyltransferase		146504	147568	1065	-	CDS	485	278	290	351	0.455408	0.261042	0.27231	0.329587	0.0345263	0.0329618	0.0285896	0.0366589	-0.0669027	0.00156455	-0.272206	0.00593671	-0.169554	0.00375063	0.0864689	-0.00213263
I35_RS00660	transcriptional regulator		N	BCAL0124	transcriptional activator FlhD	flhD	148232	148552	321	+	CDS	196	200	98	190	0.610623	0.623084	0.305327	0.591931	0.0462937	0.0786767	0.032056	0.0658387	0.76512	-0.032383	-0.53022	0.0142377	0.11745	-0.00907265	0.508119	-0.019545
I35_RS00665	transcriptional regulator		K	BCAL0125	transcriptional activator FlhC	flhC	148645	149199	555	+	CDS	266	92	148	283	0.479297	0.165784	0.266685	0.509928	0.0363374	0.0209335	0.027999	0.0567177	-0.795643	0.0154039	-0.37608	0.0083384	-0.585861	0.0118712	0.642344	-0.0203803
I35_RS00670	flagellar motor protein MotA		N	BCAL0126	flagellar motor protein MotA	motA	149380	150240	861	+	CDS	228	109	133	254	0.26482	0.126609	0.154483	0.295017	0.020077	0.0159868	0.0162191	0.0328139	-0.328662	0.0040902	-0.307856	0.00385798	-0.318259	0.00397409	0.708759	-0.0127368
I35_RS00675	flagellar motor protein MotB		N	BCAL0127	flagellar motor protein MotB	motB	150254	151273	1020	+	CDS	246	51	38	254	0.241186	0.0500098	0.0372647	0.249029	0.0182853	0.00631473	0.00391239	0.0276988	-1.53389	0.0119705	-2.22456	0.0143729	-1.87922	0.0131717	0.59914	-0.0094135
I35_RS00680	chemotaxis protein CheY		T	BCAL0128	chemotaxis two-component response regulator CheY	cheY	151298	151675	378	+	CDS	99	66	51	83	0.261931	0.17463	0.134947	0.219603	0.019858	0.0220504	0.014168	0.0244258	0.151085	-0.00219242	-0.487088	0.00569005	-0.168001	0.00174881	0.298682	-0.00456775
I35_RS00690	purine-binding chemotaxis protein		NT	BCAL0130	chemotaxis protein CheW	cheW	153974	154489	516	+	CDS	135	51	46	96	0.261647	0.0988566	0.0891667	0.186066	0.0198365	0.0124826	0.00936154	0.0206955	-0.668239	0.0073539	-1.08334	0.010475	-0.87579	0.00891444	0.0611615	-0.000859028
I35_RS00700	chemotaxis protein CheR		H	BCAL0132	chemotaxis protein methyltransferase	cheR	156485	157477	993	+	CDS	244	175	57	246	0.24573	0.176244	0.0574119	0.247744	0.0186298	0.0222543	0.00602763	0.0275558	0.256472	-0.00362449	-1.62795	0.0126021	-0.685738	0.00448882	0.564748	-0.00892606
I35_RS00705	chemotaxis protein CheD		NT	BCAL0133	chemoreceptor glutamine deamidase CheD	cheD	157474	158232	759	+	CDS	156	271	70	244	0.205547	0.357062	0.0922398	0.321489	0.0155833	0.0450861	0.00968418	0.0357582	1.53268	-0.0295028	-0.686299	0.00589913	0.423192	-0.0118019	1.19827	-0.0201749
I35_RS00710	two-component system protein-glutamate methylesterase response regulator		NT	BCAL0134	chemotaxis-specific methylesterase	cheB1	158229	159320	1092	+	CDS	241	194	82	324	0.220705	0.177665	0.0751007	0.296712	0.0167325	0.0224337	0.00788477	0.0330024	0.423013	-0.00570118	-1.08552	0.00884776	-0.331251	0.00157329	0.979917	-0.0162699
I35_RS00715	chemotaxis protein CheY		T	BCAL0135	chemotaxis protein CheY	cheY	159388	159783	396	+	CDS	90	40	75	81	0.227298	0.101035	0.189419	0.204571	0.0172324	0.0127577	0.019887	0.0227538	-0.43375	0.00447464	0.206704	-0.00265462	-0.113523	0.00091001	0.400986	-0.00552142
I35_RS00720	chemotaxis protein CheZ		NT	BCAL0136	chemotaxis regulator CheZ	cheZ	159786	160517	732	+	CDS	125	52	68	71	0.170779	0.0710519	0.0929098	0.0970082	0.0129474	0.00897171	0.00975453	0.0107899	-0.529208	0.00397569	-0.408519	0.00319287	-0.468863	0.00358428	-0.262978	0.00215748
I35_RS00725	hypothetical protein		S	BCAL0137	hypothetical protein		160777	161280	504	+	CDS	131	149	47	181	0.25994	0.295655	0.0932738	0.359147	0.0197071	0.0373323	0.00979274	0.0399468	0.921707	-0.0176252	-1.00893	0.00991436	-0.043612	-0.0038554	1.01936	-0.0202397
I35_RS00730	hypothetical protein		S				161297	162535	1239	+	CDS	256	71	75	221	0.206626	0.0573123	0.0605408	0.178378	0.0156652	0.00723682	0.00635613	0.0198404	-1.11413	0.00842833	-1.30134	0.00930903	-1.20774	0.00886868	0.340883	-0.00417525
I35_RS00735	3-demethylubiquinone-9 3-methyltransferase		S	BCAL0139	putative 3-demethylubiquinone-9 3-methyltransferase		162700	163197	498	+	CDS	138	71	80	75	0.277129	0.14259	0.160663	0.150622	0.0210102	0.0180049	0.0168678	0.0167533	-0.222704	0.00300534	-0.316814	0.00414236	-0.269759	0.00357385	-0.326647	0.00425692
I35_RS00740	flagellar biosynthesis protein FlhB		N	BCAL0140	flagellar biosynthesis protein FlhB	flhB	163627	164826	1200	+	CDS	195	156	80	212	0.162508	0.130008	0.066675	0.176675	0.0123204	0.0164161	0.00700015	0.019651	0.414065	-0.00409573	-0.81559	0.00532024	-0.200762	0.000612253	0.673555	-0.00733062
I35_RS00745	flagellar biosynthesis protein FlhA		N	BCAL0141	flagellar biosynthesis protein FlhA	flhA	164823	166925	2103	+	CDS	591	229	356	548	0.281032	0.108897	0.169287	0.260585	0.0213061	0.0137504	0.0177733	0.0289841	-0.631797	0.00755575	-0.261559	0.00353285	-0.446678	0.0055443	0.443991	-0.00767792
I35_RS00750	flagellar biosynthesis regulator FlhF	flhF	N	BCAL0142	flagellar biosynthesis regulator FlhF	flhF	166922	168706	1785	+	CDS	293	164	399	337	0.164151	0.0918824	0.223535	0.188801	0.012445	0.011602	0.0234688	0.0209998	-0.101191	0.000842984	0.915181	-0.0110238	0.406995	-0.00509041	0.754813	-0.00855481
I35_RS00755	flagellar biosynthesis protein FlhG		N	BCAL0143	putative flagellar biosynthesis protein		168699	169517	819	+	CDS	196	96	196	148	0.239328	0.117228	0.239328	0.18072	0.0181444	0.0148024	0.0251269	0.020101	-0.293696	0.00334203	0.469706	-0.00698247	0.0880052	-0.00182022	0.147739	-0.00195654
I35_RS00760	DNA-directed RNA polymerase sigma-70 factor		K	BCAL0144	flagellar biosynthesis sigma factor	fliA	169540	170274	735	+	CDS	266	132	177	229	0.361918	0.179605	0.24083	0.311578	0.0274384	0.0226787	0.0252845	0.0346559	-0.274858	0.00475971	-0.117943	0.00215391	-0.196401	0.00345681	0.336901	-0.00721743
I35_RS00765	S-adenosyl-L-homocysteine hydrolase		H	BCAL0145	S-adenosyl-L-homocysteine hydrolase	ahcY	170526	171944	1419	+	CDS	19	0	0	8	0.0133968	7.04722e-06	7.04722e-06	0.00564482	0.00101566	8.89851e-07	7.39882e-07	0.000627856	-10.1566	0.00101477	-10.4228	0.00101492	-10.2897	0.00101485	-0.693913	0.000387805
I35_RS00770	hypothetical protein		S	BCAL0146	hypothetical protein		172047	172400	354	+	CDS	151	59	102	115	0.426582	0.166695	0.288164	0.324887	0.0323408	0.0210485	0.0302541	0.0361362	-0.619638	0.0112923	-0.0962273	0.00208676	-0.357933	0.00668954	0.160086	-0.00379533
I35_RS00775	5,10-methylenetetrahydrofolate reductase		E	BCAL0147	5,10-methylenetetrahydrofolate reductase	metF	172431	173261	831	+	CDS	140	77	34	92	0.168484	0.0926715	0.0409266	0.110722	0.0127734	0.0117016	0.00429685	0.0123153	-0.126437	0.0010718	-1.57179	0.00847656	-0.849115	0.00477418	-0.0526961	0.000458145
I35_RS00780	6-aminohexanoate-cyclic-dimer hydrolase		J	BCAL0148	putative amidase		173363	174841	1479	-	CDS	370	111	256	379	0.250176	0.0750575	0.173097	0.256261	0.0189668	0.00947749	0.0181733	0.0285031	-1.0009	0.00948932	-0.0616579	0.000793526	-0.531279	0.00514142	0.587643	-0.00953631
I35_RS00785	carboxymethylenebutenolidase		Q	BCAL0149	putative dienelactone hydrolase		174922	175614	693	-	CDS	204	146	107	217	0.294387	0.210693	0.154416	0.313146	0.0223186	0.0266041	0.016212	0.0348302	0.253402	-0.00428551	-0.461188	0.00610664	-0.103893	0.000910569	0.642093	-0.0125116
I35_RS00790	nitronate monooxygenase		S	BCAL0150	putative oxidoreductase		175840	176922	1083	+	CDS	142	36	115	175	0.131127	0.0332502	0.106196	0.161597	0.00994121	0.0041985	0.0111494	0.017974	-1.24355	0.00574271	0.165473	-0.00120819	-0.539038	0.00226726	0.854416	-0.00803277
I35_RS00795	branched-chain amino acid ABC transporter substrate-binding protein		E	BCAL0151	extracellular ligand binding protein		177361	178503	1143	+	CDS	383	96	260	468	0.335092	0.0839983	0.22748	0.409458	0.0254046	0.0106064	0.023883	0.0455427	-1.26015	0.0147982	-0.0891088	0.00152165	-0.67463	0.00815992	0.842129	-0.0201381
I35_RS00800	amino acid ABC transporter permease		G	BCAL0152	major facilitator superfamily protein		178593	179810	1218	-	CDS	240	175	183	527	0.197053	0.143686	0.150255	0.432685	0.0149393	0.0181432	0.0157751	0.0481262	0.280318	-0.00320392	0.0785341	-0.000835774	0.179426	-0.00201985	1.68771	-0.0331869
I35_RS00805	pyridoxamine 5'-phosphate oxidase		P	BCAL0153	putative FMN flavoprotein		180049	180708	660	+	CDS	323	195	160	705	0.489409	0.29547	0.242439	1.0682	0.037104	0.0373089	0.0254535	0.118812	0.00794426	-0.000204878	-0.543711	0.0116505	-0.267883	0.00572281	1.67904	-0.0817082
I35_RS00810	H-NS histone		S	BCAL0154	histone-like nucleoid-structuring (H-NS) protein		181065	181358	294	+	CDS	56	21	20	327	0.19051	0.0714626	0.0680612	1.11228	0.0144433	0.00902357	0.00714569	0.123715	-0.678633	0.00541976	-1.01526	0.00729763	-0.846945	0.0063587	3.09855	-0.109272
I35_RS00815	cation diffusion facilitator transporter		P	BCAL0155	putative cation efflux protein		181615	182772	1158	+	CDS	544	229	544	915	0.469784	0.197763	0.469784	0.790164	0.0356162	0.0249715	0.0493223	0.0878875	-0.512248	0.0106446	0.469706	-0.0137061	-0.0212707	-0.00153072	1.30313	-0.0522713
I35_RS00820	AsnC family transcriptional regulator		K	BCAL0156	AnsC family regulatory protein		182824	183282	459	-	CDS	182	66	92	222	0.396536	0.143813	0.200458	0.483682	0.0300629	0.0181592	0.0210459	0.0537984	-0.727286	0.0119038	-0.514449	0.00901707	-0.620868	0.0104604	0.839578	-0.0237355
I35_RS00825	exonuclease		L	BCAL0157	hypothetical protein		183374	184033	660	-	CDS	268	189	290	281	0.406076	0.286379	0.439409	0.425773	0.0307862	0.036161	0.0461332	0.0473574	0.232151	-0.0053748	0.583522	-0.015347	0.407836	-0.0103609	0.621306	-0.0165712
I35_RS00830	hypothetical protein		S	BCAL0158	metallo-beta-lactamase superfamily protein		184030	184674	645	-	CDS	299	180	328	293	0.463581	0.279085	0.508543	0.454279	0.0351459	0.03524	0.0533915	0.0505281	0.0038583	-9.41191e-05	0.603252	-0.0182456	0.303555	-0.00916984	0.523727	-0.0153821
I35_RS00835	lipoprotein A-like protein		M	BCAL0159	putative RlpA-like lipoprotein		185330	185941	612	+	CDS	198	297	214	165	0.323546	0.48531	0.34969	0.269624	0.0245293	0.0612801	0.0367136	0.0299895	1.32091	-0.0367508	0.581811	-0.0121844	0.951362	-0.0244676	0.289951	-0.00546019
I35_RS00840	16S rRNA (cytidine(1402)-2'-O)-methyltransferase		H	BCAL0160	putative methylase		186020	186907	888	-	CDS	250	123	310	235	0.281543	0.138525	0.34911	0.264651	0.0213449	0.0174915	0.0366528	0.0294363	-0.287235	0.00385337	0.780035	-0.015308	0.2464	-0.00572729	0.463708	-0.00809144
I35_RS00845	hypothetical protein		L	BCAL0161	hypothetical protein		186906	187382	477	+	CDS	131	52	83	119	0.274654	0.109036	0.174025	0.249497	0.0208226	0.0137679	0.0182708	0.0277508	-0.596841	0.00705469	-0.188614	0.00255184	-0.392727	0.00480327	0.414377	-0.00692816
I35_RS00850	phosphoheptose isomerase		G	BCAL0162	phosphoheptose isomerase	gmhA	187509	188093	585	+	CDS	167	136	78	178	0.285487	0.232496	0.13335	0.304291	0.0216439	0.0293572	0.0140004	0.0338453	0.439753	-0.00771329	-0.628497	0.00764355	-0.0943721	-3.48693e-05	0.644995	-0.0122014
I35_RS00855	hypothetical protein		S	BCAL0163	putative phospholipid-binding lipoprotein		188111	188911	801	+	CDS	255	88	114	196	0.318365	0.109875	0.142335	0.244707	0.0241365	0.0138739	0.0149436	0.027218	-0.798839	0.0102625	-0.691687	0.00919287	-0.745263	0.00972771	0.173345	-0.0030815
I35_RS00860	cytochrome C		C	BCAL0164	putative cytochrome c-551		188908	189270	363	+	CDS	115	70	99	99	0.316832	0.192865	0.272755	0.272755	0.0240203	0.024353	0.0286363	0.0303377	0.0198486	-0.000332755	0.253593	-0.00461604	0.136721	-0.0024744	0.336858	-0.0063174
I35_RS00865	tRNA-Ala		S				189337	189412	76	+	RNA	14	38	24	24	0.184342	0.500132	0.315921	0.315921	0.0139757	0.0631515	0.0331683	0.0351389	2.1759	-0.0491758	1.24688	-0.0191926	1.71139	-0.0341842	1.33015	-0.0211632
I35_RS00870	glucarate dehydratase		M	BCAL0183	putative glucarate dehydratase	gudD	189503	190900	1398	-	CDS	476	415	403	374	0.340494	0.29686	0.288276	0.267532	0.0258142	0.0374844	0.0302659	0.0297568	0.538129	-0.0116703	0.22953	-0.00445172	0.38383	-0.008061	0.205056	-0.00394263
I35_RS00875	glucarate transporter		G	BCAL0184	putative glucarate transporter	gudP	190963	192303	1341	-	CDS	512	271	452	354	0.381812	0.202095	0.337069	0.26399	0.0289467	0.0255186	0.0353886	0.0293627	-0.181851	0.00342812	0.289889	-0.00644197	0.054019	-0.00150693	0.0205894	-0.000416073
I35_RS00880	LysR family transcriptional regulator		K	BCAL0185	LysR family regulatory protein		192518	193492	975	-	CDS	294	107	170	215	0.301549	0.109754	0.174369	0.220523	0.0228616	0.0138586	0.0183069	0.0245281	-0.722145	0.00900299	-0.320539	0.00455471	-0.521342	0.00677885	0.10151	-0.00166651
I35_RS00885	glutathione S-transferase		O	BCAL0186	putative glutathione S-transferase		193533	194264	732	+	CDS	240	192	151	169	0.327883	0.262309	0.206298	0.230888	0.0248581	0.0331217	0.021659	0.025681	0.414062	-0.00826361	-0.198744	0.00319902	0.107659	-0.0025323	0.0469853	-0.000822898
I35_RS00890	hypothetical protein		S	BCAL0187	hypothetical protein		194401	195033	633	+	CDS	121	104	143	133	0.191169	0.164313	0.225924	0.210126	0.0144933	0.0207477	0.0237196	0.0233717	0.517571	-0.00625447	0.710696	-0.00922632	0.614133	-0.0077404	0.68938	-0.00887843
I35_RS00895	carotenoid 9,10-9',10' cleavage dioxygenase		Q	BCAL0188	putative dioxygenase		195049	196380	1332	+	CDS	360	142	253	233	0.270278	0.106614	0.189947	0.174932	0.0204908	0.0134621	0.0199424	0.0194572	-0.606069	0.00702867	-0.0391364	0.000548389	-0.322603	0.00378853	-0.0746739	0.00103362
I35_RS00900	multidrug ABC transporter permease		V	BCAL0189	putative ABC transporter permease		196400	197566	1167	-	CDS	301	153	181	240	0.257935	0.131114	0.155107	0.205664	0.0195551	0.0165557	0.0162846	0.0228754	-0.24021	0.00299932	-0.264036	0.00327048	-0.252123	0.0031349	0.226254	-0.00332033
I35_RS00905	ABC transporter ATP-binding protein		V	BCAL0190	putative ABC transporter permease		197575	198729	1155	-	CDS	277	165	62	178	0.239835	0.142866	0.0536883	0.154121	0.0181829	0.0180396	0.00563669	0.0171424	-0.0114096	0.000143233	-1.68966	0.0125462	-0.850534	0.0063447	-0.0850085	0.00104044
I35_RS00910	ABC transporter ATP-binding protein		V	BCAL0191	ABC transporter ATP-binding protein		198751	199449	699	-	CDS	116	100	75	119	0.165966	0.143076	0.10731	0.170258	0.0125825	0.0180662	0.0112664	0.0189372	0.52187	-0.00548365	-0.159388	0.00131607	0.181241	-0.00208379	0.589805	-0.00635471
I35_RS00915	hemolysin secretion protein D		M	BCAL0192	transporter system transport protein		199455	200660	1206	-	CDS	441	238	182	307	0.36568	0.197355	0.15092	0.254569	0.0277236	0.02492	0.015845	0.0283149	-0.153814	0.00280367	-0.807087	0.0118786	-0.480451	0.00734114	0.0304455	-0.000591275
I35_RS00920	hypothetical protein		S	BCAL0193	hypothetical protein		201020	201253	234	+	CDS	52	152	48	55	0.222265	0.649615	0.205171	0.235085	0.0168508	0.0820268	0.0215407	0.0261478	2.28328	-0.065176	0.354252	-0.00468995	1.31877	-0.034933	0.633876	-0.00929705
I35_RS00925	hypothetical protein		S	BCAL0193a	hypothetical protein		201334	202104	771	-	CDS	193	150	150	166	0.250337	0.194565	0.194565	0.215318	0.018979	0.0245677	0.0204273	0.0239491	0.372358	-0.0055887	0.106089	-0.00144823	0.239224	-0.00351846	0.335566	-0.00497008
I35_RS00930	oxidoreductase		I	BCAL0194	putative oxidoreductase		202201	203070	870	+	CDS	213	108	163	170	0.244839	0.124149	0.187368	0.195414	0.0185622	0.0156763	0.0196716	0.0217353	-0.243781	0.00288589	0.0837455	-0.00110939	-0.0800179	0.000888251	0.22767	-0.00317306
I35_RS00935	amino acid transporter		E	BCAL0195	putative amino acid transport protein		203146	203781	636	+	CDS	178	118	75	125	0.27989	0.18555	0.11794	0.196557	0.0212196	0.0234294	0.0123825	0.0218624	0.142926	-0.00220985	-0.777097	0.0088371	-0.317086	0.00331363	0.0430564	-0.000642831
I35_RS00940	MFS transporter		EGP	BCAL0196	major facilitator superfamily protein		203873	205156	1284	-	CDS	331	204	314	249	0.257796	0.158886	0.244556	0.193933	0.0195445	0.0200625	0.0256757	0.0215706	0.0377401	-0.000518019	0.393642	-0.00613122	0.215691	-0.00332462	0.1423	-0.00202605
I35_RS00945	LysR family transcriptional regulator		K	BCAL0197	LysR family regulatory protein		205253	206182	930	+	CDS	327	150	333	245	0.351624	0.161301	0.358075	0.263452	0.026658	0.0203675	0.037594	0.0293029	-0.388301	0.00629051	0.495937	-0.0109361	0.0538179	-0.00232278	0.136477	-0.00264494
I35_RS00950	OmpW family protein		M	BCAL0198	putative outer membrane protein		206367	207200	834	-	CDS	326	255	195	234	0.390899	0.305767	0.233825	0.280588	0.0296356	0.0386092	0.0245491	0.0312089	0.381613	-0.00897358	-0.271662	0.00508652	0.0549753	-0.00194353	0.0746252	-0.00157328
I35_RS00955	hypothetical protein		S	BCAL0199	putative lipoprotein		207219	208460	1242	-	CDS	301	220	229	212	0.242359	0.177142	0.184388	0.1707	0.0183742	0.0223676	0.0193588	0.0189865	0.283733	-0.00399345	0.0753053	-0.000984563	0.179519	-0.00248901	0.0472921	-0.000612294
I35_RS00960	hypothetical protein		S	BCAL0200	putative lipoprotein		208609	210039	1431	-	CDS	566	302	375	387	0.395535	0.211048	0.262061	0.270447	0.029987	0.026649	0.0275136	0.030081	-0.170256	0.00333801	-0.124192	0.0024734	-0.147224	0.00290571	0.00451453	-9.39834e-05
I35_RS00965	n-acetyl-gamma-glutamyl-phosphate reductase		E	BCAL0201	N-acetyl-gamma-glutamyl-phosphate reductase	argC	210474	211424	951	-	CDS	280	92	172	188	0.294437	0.0967508	0.180873	0.197697	0.0223225	0.0122167	0.0189897	0.0219892	-0.869641	0.0101058	-0.23328	0.00333277	-0.55146	0.00671926	-0.0216977	0.000333211
I35_RS00970	FMN reductase		S	BCAL0202	putative flavoprotein		211616	212188	573	-	CDS	184	72	202	113	0.321134	0.125672	0.352548	0.197225	0.0243465	0.0158686	0.0370137	0.0219367	-0.61754	0.00847789	0.604349	-0.0126673	-0.00659566	-0.00209469	-0.150363	0.00240971
I35_RS00975	phosphatidylethanolamine-binding protein		S	BCAL0203	phosphatidylethanolamine-binding protein		212404	213000	597	-	CDS	164	222	122	131	0.274724	0.371876	0.204372	0.219447	0.0208279	0.0469567	0.0214568	0.0244084	1.17282	-0.0261288	0.0429218	-0.000628962	0.607869	-0.0133789	0.228864	-0.00358056
I35_RS00980	orotate phosphoribosyltransferase		F	BCAL0204	orotate phosphoribosyltransferase	pyrE	213241	213927	687	-	CDS	27	0	1	1	0.0393159	1.4556e-05	0.00147016	0.00147016	0.00298069	1.83799e-06	0.000154351	0.000163521	-10.6633	0.00297885	-4.27136	0.00282634	-7.46733	0.0029026	-4.1881	0.00281717
I35_RS00985	NADP-dependent malic enzyme		C	BCAL0205	malic enzyme		214388	216658	2271	+	CDS	746	356	470	484	0.328494	0.156764	0.206962	0.213126	0.0249044	0.0197945	0.0217287	0.0237054	-0.331302	0.00510992	-0.196797	0.00317568	-0.26405	0.0041428	-0.0711869	0.00119903
I35_RS00990	MFS transporter		C	BCAL0206	indolepyruvate ferredoxin oxidoreductase		216807	220397	3591	-	CDS	1391	732	1052	961	0.38736	0.203846	0.292957	0.267616	0.0293673	0.0257396	0.0307574	0.0297661	-0.190223	0.00362773	0.0667218	-0.00139008	-0.0617504	0.00111883	0.0194618	-0.000398845
I35_RS00995	membrane protein		S	BCAL0206A	putative outer membrane protein		220727	220921	195	+	CDS	60	60	36	55	0.307744	0.307744	0.184667	0.282103	0.0233312	0.0388587	0.019388	0.0313774	0.735975	-0.0155275	-0.267099	0.00394324	0.234438	-0.00579212	0.427462	-0.00804615
I35_RS01000	4-hydroxyphenylpyruvate dioxygenase		C	BCAL0207	4-hydroxyphenylpyruvic acid dioxygenase	hppD	221055	222152	1098	-	CDS	410	191	296	268	0.373415	0.173962	0.26959	0.244089	0.0283101	0.0219661	0.0283041	0.0271493	-0.366036	0.00634396	-0.000307026	6.02414e-06	-0.183171	0.00317499	-0.060401	0.00116078
I35_RS01005	AsnC family transcriptional regulator		K	BCAL0208	AnsC family regulatory protein		222367	222891	525	+	CDS	125	79	105	98	0.238114	0.150495	0.200019	0.186686	0.0180524	0.019003	0.0209998	0.0207645	0.0740386	-0.000950626	0.218189	-0.00294746	0.146114	-0.00194904	0.201929	-0.0027121
I35_RS01010	N-acetyltransferase GCN5		K	BCAL0209	acetyltransferase (GNAT) family protein		222958	223605	648	-	CDS	325	212	308	224	0.501559	0.327176	0.475324	0.345694	0.0380251	0.0413124	0.0499039	0.0384505	0.119623	-0.00328731	0.392199	-0.0118788	0.255911	-0.00758304	0.0160503	-0.000425399
I35_RS01015	TetR family transcriptional regulator		K	BCAL0210	TetR family regulatory protein		223840	224445	606	-	CDS	272	90	178	195	0.448861	0.148531	0.293746	0.321799	0.0340299	0.018755	0.0308401	0.0357927	-0.859528	0.0152749	-0.141995	0.0031898	-0.500761	0.00923236	0.0728596	-0.00176273
I35_RS01020	hypothetical protein		S	BCAL0211	hypothetical protein		224459	225280	822	-	CDS	335	189	250	262	0.407555	0.229939	0.304148	0.318747	0.0308983	0.0290344	0.0319323	0.0354532	-0.0897666	0.00186395	0.0474878	-0.00103397	-0.0211394	0.000414987	0.198389	-0.00455492
I35_RS01025	phenylacetic acid degradation protein		C	BCAL0212	putative phenylacetic acid degradation NADH oxidoreductase PaaE	paaE	225408	226496	1089	-	CDS	493	414	392	236	0.452718	0.380174	0.359972	0.216722	0.0343223	0.0480046	0.0377932	0.0241053	0.484024	-0.0136822	0.13898	-0.00347088	0.311502	-0.00857655	-0.509798	0.010217
I35_RS01030	phenylacetate-CoA oxygenase subunit PaaJ		S	BCAL0213	phenylacetic acid degradation protein PaaD	paaD	226499	227053	555	-	CDS	158	81	117	83	0.284703	0.145964	0.210829	0.149568	0.0215844	0.0184308	0.0221347	0.0166359	-0.227869	0.00315359	0.0363221	-0.000550321	-0.0957734	0.00130163	-0.375688	0.00494849
I35_RS01035	phenylacetic acid degradation protein		S	BCAL0214	phenylacetic acid degradation protein PaaC	paaC	227079	227882	804	-	CDS	403	347	340	244	0.501256	0.431604	0.422898	0.303495	0.0380022	0.0544986	0.0443997	0.0337568	0.520137	-0.0164964	0.224468	-0.00639752	0.372302	-0.011447	-0.170904	0.00424538
I35_RS01040	phenylacetate-CoA oxygenase subunit PaaB		Q	BCAL0215	phenylacetate-CoA oxygenase subunit PaaB	paaB	227893	228177	285	-	CDS	130	99	92	82	0.456175	0.347404	0.322842	0.287754	0.0345844	0.0438666	0.0338949	0.032006	0.342999	-0.00928212	-0.0290539	0.000689516	0.156972	-0.0042963	-0.11178	0.00257842
I35_RS01045	phenylacetate-CoA oxygenase subunit PaaA		S	BCAL0216	phenylacetate-CoA oxygenase subunit PaaA	paaA	228213	229211	999	-	CDS	463	460	313	227	0.463473	0.46047	0.313323	0.227237	0.0351377	0.0581435	0.0328956	0.0252749	0.726597	-0.0230058	-0.0951284	0.00224218	0.315734	-0.0103818	-0.475316	0.00986284
I35_RS01050	lipase		E	BCAL0217	putative exported GDSL-like lipase/acylhydrolase		229412	230677	1266	+	CDS	465	431	214	361	0.367306	0.34045	0.169044	0.285158	0.0278469	0.0429886	0.0177478	0.0317172	0.626435	-0.0151416	-0.649877	0.0100991	-0.0117214	-0.00252126	0.187748	-0.0038703
I35_RS01055	hypothetical protein		S				230813	231034	222	+	CDS	55	64	18	43	0.247793	0.288333	0.0811261	0.193739	0.0187861	0.0364078	0.00851737	0.021549	0.954578	-0.0176216	-1.14119	0.0102688	-0.0933056	-0.00367644	0.197949	-0.00276282
I35_RS01060	16S ribosomal RNA		S				231241	232776	1536	+	RNA	657	528	708	541	0.427741	0.343757	0.460944	0.35222	0.0324287	0.0434061	0.0483941	0.0391763	0.420625	-0.0109774	0.577561	-0.0159654	0.499093	-0.0134714	0.272711	-0.00674764
I35_RS01065	tRNA-Ile		S				232840	232916	77	+	RNA	12	19	11	16	0.155974	0.246883	0.142987	0.207922	0.011825	0.0311739	0.0150121	0.0231265	1.3985	-0.0193489	0.344284	-0.00318709	0.871391	-0.011268	0.967708	-0.0113015
I35_RS01070	tRNA-Ala		S				232954	233029	76	+	RNA	10	3	11	7	0.131711	0.0396053	0.144868	0.0922368	0.00998549	0.00500095	0.0152096	0.0102592	-0.997632	0.00498454	0.607079	-0.00522413	-0.195276	-0.000119792	0.0390156	-0.000273728
I35_RS01075	23S ribosomal RNA		S				233307	236199	2893	+	RNA	924	748	952	844	0.319395	0.258559	0.329074	0.291742	0.0242146	0.0326481	0.0345492	0.0324496	0.431124	-0.00843355	0.512774	-0.0103346	0.471949	-0.00938406	0.422323	-0.00823498
I35_RS01080	5S ribosomal RNA		S				236348	236460	113	+	RNA	10	11	8	9	0.0885841	0.0974336	0.070885	0.0797345	0.00671591	0.0123029	0.00744215	0.00886862	0.873347	-0.00558702	0.148138	-0.000726249	0.510743	-0.00315663	0.401128	-0.00215272
I35_RS01090	tRNA-Tyr		S				238627	238712	86	+	RNA	0	0	0	0	0.000116279	0.000116279	0.000116279	0.000116279	8.81557e-06	1.46825e-05	1.2208e-05	1.29334e-05	0.735975	-5.86696e-06	0.469706	-3.39247e-06	0.602841	-4.62972e-06	0.552971	-4.11779e-06
I35_RS01095	tRNA-Gly		S				238756	238829	74	+	RNA	1	0	0	0	0.0136486	0.000135135	0.000135135	0.000135135	0.00103476	1.70635e-05	1.41877e-05	1.50307e-05	-5.92224	0.00101769	-6.18851	0.00102057	-6.05537	0.00101913	-6.10524	0.00101973
I35_RS01100	tRNA-Thr		S				238852	238926	75	+	RNA	0	0	0	0	0.000133333	0.000133333	0.000133333	0.000133333	1.01085e-05	1.6836e-05	1.39986e-05	1.48303e-05	0.735975	-6.72745e-06	0.469706	-3.89004e-06	0.602841	-5.30874e-06	0.552971	-4.72173e-06
I35_RS01105	elongation factor Tu	tuf	J	BCAL0219	elongation factor Tu	tufA1	238993	240183	1191	+	CDS	168	19	0	68	0.141066	0.0159614	8.39631e-06	0.0571033	0.0106948	0.00201544	8.81521e-07	0.00635142	-2.40774	0.00867935	-13.5666	0.0106939	-7.98715	0.00968663	-0.751757	0.00434337
I35_RS01110	tRNA-Trp		S				240243	240318	76	+	RNA	0	0	0	0	0.000131579	0.000131579	0.000131579	0.000131579	9.97552e-06	1.66144e-05	1.38144e-05	1.46351e-05	0.735975	-6.63893e-06	0.469706	-3.83885e-06	0.602841	-5.23889e-06	0.552971	-4.6596e-06
I35_RS01115	preprotein translocase subunit SecE		U	BCAL0220	preprotein translocase subunit SecE	secE	240361	240741	381	+	CDS	0	0	0	0	2.62467e-05	2.62467e-05	2.62467e-05	2.62467e-05	1.98987e-06	3.31417e-06	2.75562e-06	2.91934e-06	0.735975	-1.3243e-06	0.469706	-7.65755e-07	0.602841	-1.04503e-06	0.552971	-9.29475e-07
I35_RS01120	transcription antitermination protein NusG		K	BCAL0221	transcription antitermination protein NusG	nusG	240743	241300	558	+	CDS	0	0	0	0	1.79211e-05	1.79211e-05	1.79211e-05	1.79211e-05	1.35867e-06	2.2629e-06	1.88153e-06	1.99331e-06	0.735975	-9.04227e-07	0.469706	-5.22854e-07	0.602841	-7.13541e-07	0.552971	-6.34641e-07
I35_RS01125	50S ribosomal protein L11		J	BCAL0222	50S ribosomal protein L11	rplK	241442	241873	432	+	CDS	1	0	0	2	0.00233796	2.31481e-05	2.31481e-05	0.00465278	0.00017725	2.92291e-06	2.43031e-06	0.000517514	-5.92224	0.000174327	-6.18851	0.00017482	-6.05537	0.000174574	1.54581	-0.000340264
I35_RS01130	50S ribosomal protein L1		J	BCAL0223	50S ribosomal protein L1	rplA	241874	242572	699	+	CDS	4	0	2	0	0.00573677	1.43062e-05	0.00287554	1.43062e-05	0.000434927	1.80643e-06	0.0003019	1.59123e-06	-7.91148	0.00043312	-0.526701	0.000133027	-4.21909	0.000283073	-8.09449	0.000433336
I35_RS01135	50S ribosomal protein L10		J	BCAL0224	50S ribosomal protein L10	rplJ	242882	243379	498	+	CDS	2	0	0	2	0.00403614	2.00803e-05	2.00803e-05	0.00403614	0.000305996	2.53554e-06	2.10822e-06	0.000448928	-6.91508	0.00030346	-7.18135	0.000303888	-7.04821	0.000303674	0.552971	-0.000142932
I35_RS01140	50S ribosomal protein L7/L12	rplL	J	BCAL0225	50S ribosomal protein L7/L12	rplL	243443	243817	375	+	CDS	0	0	1	0	2.66667e-05	2.66667e-05	0.00269333	2.66667e-05	2.0217e-06	3.36719e-06	0.000282771	2.96605e-06	0.735975	-1.34549e-06	7.12792	-0.000280749	3.93195	-0.000141047	0.552971	-9.44346e-07
I35_RS01145	DNA-directed RNA polymerase subunit beta	rpoB	K	BCAL0226	DNA-directed RNA polymerase subunit beta	rpoB	244199	248305	4107	+	CDS	9	2	4	0	0.00219382	0.000489408	0.000976382	2.43487e-06	0.000166322	6.17975e-05	0.00010251	2.70823e-07	-1.42836	0.000104524	-0.698219	6.38122e-05	-1.06329	8.41682e-05	-9.26241	0.000166051
I35_RS01150	DNA-directed RNA polymerase subunit beta'		K	BCAL0227	DNA-directed RNA polymerase subunit beta'	rpoC	248327	252568	4242	+	CDS	11	0	3	0	0.00259547	2.35738e-06	0.000709571	2.35738e-06	0.000196773	2.97666e-07	7.44973e-05	2.62204e-07	-9.36862	0.000196475	-1.40127	0.000122276	-5.38495	0.000159376	-9.55163	0.000196511
I35_RS01155	ATP-dependent DNA helicase RecQ		L	BCAL0228	ATP-dependent DNA helicase RecQ	recQ	252848	254695	1848	+	CDS	1014	555	542	666	0.548707	0.30033	0.293295	0.360395	0.0415996	0.0379226	0.0307929	0.0400856	-0.133511	0.00367699	-0.433974	0.0108068	-0.283743	0.00724187	-0.0534849	0.00151398
I35_RS01160	30S ribosomal protein S12		J	BCAL0229	30S ribosomal protein S12	rpsL	254922	255302	381	+	CDS	0	1	1	2	2.62467e-05	0.00265092	0.00265092	0.00527559	1.98987e-06	0.000334731	0.000278318	0.000586788	7.39419	-0.000332741	7.12792	-0.000276328	7.26105	-0.000304535	8.20402	-0.000584798
I35_RS01165	30S ribosomal protein S7		J	BCAL0230	30S ribosomal protein S7	rpsG	255475	255945	471	+	CDS	3	0	0	0	0.00639066	2.12314e-05	2.12314e-05	2.12314e-05	0.000484501	2.68089e-06	2.22907e-06	2.36151e-06	-7.49764	0.00048182	-7.76391	0.000482272	-7.63078	0.000482046	-7.68065	0.000482139
I35_RS01170	elongation factor G	fusA	J	BCAL0231	elongation factor G	fusA	256069	258171	2103	+	CDS	2	0	2	0	0.000955777	4.75511e-06	0.000955777	4.75511e-06	7.24612e-05	6.00427e-07	0.000100346	5.28896e-07	-6.91508	7.18608e-05	0.469706	-2.78851e-05	-3.22269	2.19879e-05	-7.09808	7.19323e-05
I35_RS01175	elongation factor Tu	tuf	J	BCAL0219	elongation factor Tu	tufA1	258214	259404	1191	+	CDS	240	17	3	92	0.20152	0.0142821	0.00252729	0.0772544	0.015278	0.0018034	0.000265338	0.00859277	-3.08266	0.0134746	-5.84748	0.0150127	-4.46507	0.0142436	-0.830261	0.00668523
I35_RS01180	30S ribosomal protein S10	rpsJ	J	BCAL0233	30S ribosomal protein S10	rpsJ	259690	260001	312	+	CDS	4	0	0	2	0.0128526	3.20513e-05	3.20513e-05	0.00644231	0.000974403	4.04711e-06	3.36504e-06	0.000716558	-7.91148	0.000970356	-8.17775	0.000971038	-8.04462	0.000970697	-0.443436	0.000257845
I35_RS01185	50S ribosomal protein L3		J	BCAL0234	50S ribosomal protein L3	rplC	260180	260830	651	+	CDS	0	1	0	1	1.5361e-05	0.00155146	1.5361e-05	0.00155146	1.16458e-06	0.000195902	1.61274e-06	0.000172564	7.39419	-0.000194738	0.469706	-4.48161e-07	3.93195	-9.7593e-05	7.21118	-0.000171399
I35_RS01190	50S ribosomal protein L4		J	BCAL0235a	50S ribosomal protein L4	rplD	260830	261450	621	+	CDS	2	0	0	0	0.00323671	1.61031e-05	1.61031e-05	1.61031e-05	0.000245388	2.03333e-06	1.69065e-06	1.79109e-06	-6.91508	0.000243355	-7.18135	0.000243697	-7.04821	0.000243526	-7.09808	0.000243597
I35_RS01195	50S ribosomal protein L23	rplW	J	BCAL0236	50S ribosomal protein L23	rplW	261447	261761	315	+	CDS	0	0	0	0	3.1746e-05	3.1746e-05	3.1746e-05	3.1746e-05	2.40679e-06	4.00857e-06	3.33299e-06	3.53101e-06	0.735975	-1.60177e-06	0.469706	-9.26199e-07	0.602841	-1.26399e-06	0.552971	-1.12422e-06
I35_RS01200	50S ribosomal protein L2		J	BCAL0237	50S ribosomal protein L2	rplB	261764	262591	828	+	CDS	12	0	0	0	0.0145048	1.20773e-05	1.20773e-05	1.20773e-05	0.00109967	1.525e-06	1.26799e-06	1.34332e-06	-9.49405	0.00109814	-9.76031	0.0010984	-9.62718	0.00109827	-9.67705	0.00109832
I35_RS01205	30S ribosomal protein S19		J	BCAL0238	30S ribosomal protein S19	rpsS	262602	262877	276	+	CDS	0	0	0	0	3.62319e-05	3.62319e-05	3.62319e-05	3.62319e-05	2.74688e-06	4.57499e-06	3.80396e-06	4.02996e-06	0.735975	-1.82811e-06	0.469706	-1.05708e-06	0.602841	-1.44259e-06	0.552971	-1.28308e-06
I35_RS01210	50S ribosomal protein L22		J	BCAL0239a	50S ribosomal protein L22	rplV	262890	263219	330	+	CDS	0	0	0	0	3.0303e-05	3.0303e-05	3.0303e-05	3.0303e-05	2.29739e-06	3.82636e-06	3.18149e-06	3.37051e-06	0.735975	-1.52897e-06	0.469706	-8.84099e-07	0.602841	-1.20653e-06	0.552971	-1.07312e-06
I35_RS01215	30S ribosomal protein S3		J	BCAL0240	30S ribosomal protein S3	rpsC	263231	264031	801	+	CDS	7	0	2	2	0.00875156	1.24844e-05	0.00250936	0.00250936	0.00066349	1.5764e-06	0.000263456	0.000279109	-8.7173	0.000661914	-1.33251	0.000400034	-5.0249	0.000530974	-1.24925	0.000384381
I35_RS01220	50S ribosomal protein L16		J	BCAL0241	50S ribosomal protein L16	rplP	264034	264450	417	+	CDS	1	0	0	0	0.00242206	2.39808e-05	2.39808e-05	2.39808e-05	0.000183626	3.02805e-06	2.51773e-06	2.66731e-06	-5.92224	0.000180598	-6.18851	0.000181108	-6.05537	0.000180853	-6.10524	0.000180959
I35_RS01225	50S ribosomal protein L29		J	BCAL0242	50S ribosomal protein L29	rpmC	264460	264654	195	+	CDS	1	0	0	0	0.00517949	5.12821e-05	5.12821e-05	5.12821e-05	0.000392677	6.47537e-06	5.38406e-06	5.70394e-06	-5.92224	0.000386202	-6.18851	0.000387293	-6.05537	0.000386748	-6.10524	0.000386973
I35_RS01230	30S ribosomal protein S17		J	BCAL0243	30S ribosomal protein S17	rpsQ	264651	264923	273	+	CDS	17	1	5	9	0.0623077	0.00369963	0.0183516	0.0330037	0.00472379	0.000467152	0.00192672	0.0036709	-3.33798	0.00425664	-1.29379	0.00279707	-2.31589	0.00352685	-0.363813	0.00105289
I35_RS01235	50S ribosomal protein L14		J	BCAL0244	50S ribosomal protein L14	rplN	265233	265601	369	+	CDS	2	0	0	0	0.00544715	2.71003e-05	2.71003e-05	2.71003e-05	0.00041297	3.42195e-06	2.84524e-06	3.01428e-06	-6.91508	0.000409548	-7.18135	0.000410125	-7.04821	0.000409837	-7.09808	0.000409956
I35_RS01240	50S ribosomal protein L24	rplX	J	BCAL0245	50S ribosomal protein L24	rplX	265611	265919	309	+	CDS	4	0	0	0	0.0129773	3.23625e-05	3.23625e-05	3.23625e-05	0.000983863	4.0864e-06	3.39771e-06	3.59958e-06	-7.91148	0.000979777	-8.17775	0.000980466	-8.04462	0.000980121	-8.09449	0.000980264
I35_RS01245	50S ribosomal protein L5		J	BCAL0246	50S ribosomal protein L5	rplE	265936	266475	540	+	CDS	1	0	2	0	0.00187037	1.85185e-05	0.00372222	1.85185e-05	0.0001418	2.33833e-06	0.000390793	2.05976e-06	-5.92224	0.000139462	1.46255	-0.000248993	-2.22985	-5.47656e-05	-6.10524	0.00013974
I35_RS01250	30S ribosomal protein S14		J	BCAL0247	30S ribosomal protein S14	rpsN	266483	266788	306	+	CDS	0	1	0	0	3.26797e-05	0.00330065	3.26797e-05	3.26797e-05	2.47758e-06	0.000416773	3.43102e-06	3.63487e-06	7.39419	-0.000414295	0.469706	-9.5344e-07	3.93195	-0.000207624	0.552971	-1.15729e-06
I35_RS01255	30S ribosomal protein S8		J	BCAL0248	30S ribosomal protein S8	rpsH	266803	267198	396	+	CDS	0	0	0	0	2.52525e-05	2.52525e-05	2.52525e-05	2.52525e-05	1.91449e-06	3.18863e-06	2.65124e-06	2.80876e-06	0.735975	-1.27414e-06	0.469706	-7.36749e-07	0.602841	-1.00544e-06	0.552971	-8.94267e-07
I35_RS01260	50S ribosomal protein L6		J	BCAL0249	50S ribosomal protein L6	rplF	267217	267747	531	+	CDS	1	1	1	0	0.00190207	0.00190207	0.00190207	1.88324e-05	0.000144203	0.000240174	0.000199697	2.09467e-06	0.735975	-9.59707e-05	0.469706	-5.54935e-05	0.602841	-7.57321e-05	-6.10524	0.000142109
I35_RS01265	50S ribosomal protein L18		J	BCAL0250	50S ribosomal protein L18	rplR	267760	268125	366	+	CDS	0	0	0	0	2.73224e-05	2.73224e-05	2.73224e-05	2.73224e-05	2.07142e-06	3.44999e-06	2.86856e-06	3.03899e-06	0.735975	-1.37858e-06	0.469706	-7.97139e-07	0.602841	-1.08786e-06	0.552971	-9.67568e-07
I35_RS01270	30S ribosomal protein S5		J	BCAL0251	30S ribosomal protein S5	rpsE	268140	268658	519	+	CDS	2	0	0	0	0.00387283	1.92678e-05	1.92678e-05	1.92678e-05	0.000293615	2.43294e-06	2.02291e-06	2.1431e-06	-6.91508	0.000291182	-7.18135	0.000291592	-7.04821	0.000291387	-7.09808	0.000291472
I35_RS01275	50S ribosomal protein L30		J	BCAL0252	50S ribosomal protein L30	rpmD	268674	268856	183	+	CDS	0	0	0	0	5.46448e-05	5.46448e-05	5.46448e-05	5.46448e-05	4.14284e-06	6.89999e-06	5.73711e-06	6.07797e-06	0.735975	-2.75715e-06	0.469706	-1.59428e-06	0.602841	-2.17571e-06	0.552971	-1.93514e-06
I35_RS01280	50S ribosomal protein L15		J	BCAL0253	50S ribosomal protein L15	rplO	268883	269317	435	+	CDS	1	0	0	0	0.00232184	2.29885e-05	2.29885e-05	2.29885e-05	0.000176028	2.90275e-06	2.41354e-06	2.55694e-06	-5.92224	0.000173125	-6.18851	0.000173614	-6.05537	0.00017337	-6.10524	0.000173471
I35_RS01285	preprotein translocase subunit SecY	secY	U	BCAL0254	preprotein translocase subunit SecY	secY	269360	270709	1350	+	CDS	0	1	0	5	7.40741e-06	0.000748148	7.40741e-06	0.00371111	5.61585e-07	9.44685e-05	7.77698e-07	0.000412775	7.39419	-9.39069e-05	0.469706	-2.16113e-07	3.93195	-4.70615e-05	9.52164	-0.000412214
I35_RS01290	translation initiation factor IF-1	infA	J	BCAL0255	translation initiation factor IF-1	infA	270717	270935	219	+	CDS	0	1	0	0	4.56621e-05	0.00461187	4.56621e-05	4.56621e-05	3.46182e-06	0.00058234	4.79403e-06	5.07885e-06	7.39419	-0.000578878	0.469706	-1.3322e-06	3.93195	-0.000290105	0.552971	-1.61703e-06
I35_RS01295	50S ribosomal protein L36		J	BCAL0256	50S ribosomal protein L36	rpmJ	270956	271072	117	+	CDS	0	1	0	0	8.54701e-05	0.00863248	8.54701e-05	8.54701e-05	6.47982e-06	0.00109002	8.97344e-06	9.50657e-06	7.39419	-0.00108354	0.469706	-2.49361e-06	3.93195	-0.000543018	0.552971	-3.02675e-06
I35_RS01300	30S ribosomal protein S13		J	BCAL0257	30S ribosomal protein S13	rpsM	271111	271476	366	+	CDS	0	0	0	0	2.73224e-05	2.73224e-05	2.73224e-05	2.73224e-05	2.07142e-06	3.44999e-06	2.86856e-06	3.03899e-06	0.735975	-1.37858e-06	0.469706	-7.97139e-07	0.602841	-1.08786e-06	0.552971	-9.67568e-07
I35_RS01305	30S ribosomal protein S11		J	BCAL0258	30S ribosomal protein S11	rpsK	271505	271906	402	+	CDS	1	0	0	0	0.00251244	2.48756e-05	2.48756e-05	2.48756e-05	0.000190478	3.14104e-06	2.61167e-06	2.76684e-06	-5.92224	0.000187337	-6.18851	0.000187866	-6.05537	0.000187601	-6.10524	0.000187711
I35_RS01310	30S ribosomal protein S4		J	BCAL0259	30S ribosomal protein S4	rpsD	272061	272684	624	+	CDS	1	0	0	0	0.00161859	1.60256e-05	1.60256e-05	1.60256e-05	0.000122712	2.02355e-06	1.68252e-06	1.78248e-06	-5.92224	0.000120688	-6.18851	0.000121029	-6.05537	0.000120859	-6.10524	0.000120929
I35_RS01315	DNA-directed RNA polymerase subunit alpha		K	BCAL0260	DNA-directed RNA polymerase subunit alpha	rpoA	272809	273786	978	+	CDS	3	2	0	5	0.00307771	0.00205521	1.02249e-05	0.0051227	0.000233333	0.000259512	1.07351e-06	0.000569782	0.153407	-2.61783e-05	-7.76391	0.00023226	-3.80525	0.000103041	1.28802	-0.000336449
I35_RS01320	50S ribosomal protein L17		J	BCAL0261	50S ribosomal protein L17	rplQ	273925	274320	396	+	CDS	7	0	1	1	0.017702	2.52525e-05	0.00255051	0.00255051	0.00134206	3.18863e-06	0.000267775	0.000283685	-8.7173	0.00133887	-2.32535	0.00107428	-5.52132	0.00120658	-2.24209	0.00105837
I35_RS01325	cytochrome C biogenesis protein		P	BCAL0262	putative divalent-cation tolerance protein CutA	cutA	274524	274850	327	+	CDS	86	33	48	55	0.263028	0.100948	0.14682	0.168226	0.0199411	0.0127467	0.0154145	0.0187113	-0.645626	0.00719446	-0.371463	0.00452668	-0.508545	0.00586057	-0.0918393	0.00122986
I35_RS01330	thiol:disulfide interchange protein		CO	BCAL0263	thiol:disulfide interchange protein DsbD	dsbD	274843	276687	1845	+	CDS	35	3	1	20	0.0189756	0.00163144	0.000547425	0.0108455	0.00143862	0.000206001	5.74738e-05	0.00120631	-2.80396	0.00123261	-4.64563	0.00138114	-3.7248	0.00130688	-0.254075	0.000232301
I35_RS01335	delta-aminolevulinic acid dehydratase		H	BCAL0264	delta-aminolevulinic acid dehydratase	hemB	276817	277815	999	-	CDS	6	5	2	6	0.00601602	0.00501502	0.00201201	0.00601602	0.000456098	0.000633245	0.00021124	0.000669143	0.473421	-0.000177147	-1.11046	0.000244858	-0.318521	3.38555e-05	0.552971	-0.000213045
I35_RS01340	GTP-binding protein		D	BCAL0265	ribosome biogenesis GTP-binding protein YsxC	engB	278068	278727	660	-	CDS	4	1	1	4	0.00607576	0.0015303	0.0015303	0.00607576	0.000460627	0.000193231	0.000160665	0.000675788	-1.25327	0.000267396	-1.51954	0.000299962	-1.38641	0.000283679	0.552971	-0.000215161
I35_RS01345	cytochrome C		C	BCAL0266	putative cytochrome c4		278942	279595	654	+	CDS	131	26	57	81	0.200321	0.0397706	0.0871713	0.123869	0.0151871	0.00502183	0.00915204	0.0137775	-1.59656	0.0101653	-0.730684	0.00603509	-1.16362	0.00810019	-0.140534	0.00140962
I35_RS01350	cytochrome C biogenesis protein ResB		O	BCAL0267	putative cytochrome c biogenesis protein		279796	282009	2214	+	CDS	27	3	23	22	0.0121996	0.00135953	0.010393	0.00994128	0.000924902	0.000171668	0.00109115	0.00110574	-2.42968	0.000753235	0.238474	-0.000166245	-1.0956	0.000293495	0.257637	-0.000180836
I35_RS01355	cytochrome C biogenesis protein		O	BCAL0268	putative cytochrome c biogenesis protein		282014	283204	1191	+	CDS	19	3	3	15	0.0159614	0.00252729	0.00252729	0.0126029	0.00121009	0.00031912	0.000265338	0.00140178	-1.92295	0.000890974	-2.18922	0.000944757	-2.05608	0.000917866	0.212137	-0.000191682
I35_RS01360	sulfoxide reductase catalytic subunit YedY		C	BCAL0269	putative sulfite oxidase subunit YedY		283363	284358	996	+	CDS	348	306	126	203	0.349408	0.307239	0.126516	0.203825	0.02649	0.038795	0.0132828	0.0226709	0.550425	-0.012305	-0.995884	0.0132071	-0.22273	0.000451051	-0.224607	0.0038191
I35_RS01365	sulfite oxidase		C	BCAL0270	putative sulfite oxidase subunit YedZ		284379	285065	687	+	CDS	257	130	253	174	0.374105	0.189243	0.368282	0.25329	0.0283624	0.0238957	0.0386657	0.0281726	-0.247227	0.00446666	0.447076	-0.0103033	0.0999246	-0.00291833	-0.00968305	0.000189724
I35_RS01370	hypothetical protein		S	BCAL0272	putative lipoprotein		285148	285423	276	-	CDS	54	65	29	36	0.195688	0.235543	0.105109	0.130471	0.0148359	0.029742	0.0110353	0.0145119	1.00341	-0.0149061	-0.42697	0.00380063	0.28822	-0.00555275	-0.0318577	0.000324017
I35_RS01375	protein CyaY		P	BCAL0273	frataxin-like protein	cyaY	285460	285786	327	+	CDS	48	4	18	17	0.14682	0.012263	0.0550765	0.0520183	0.011131	0.00154845	0.00578243	0.00578584	-2.84569	0.00958252	-0.944831	0.00534853	-1.89526	0.00746553	-0.943981	0.00534513
I35_RS01380	penicillin-binding protein		M	BCAL0274	penicillin-binding protein 1A	mrcA	285868	288261	2394	-	CDS	481	216	206	130	0.200923	0.0902297	0.0860526	0.0543066	0.0152328	0.0113933	0.0090346	0.00604036	-0.418994	0.00383948	-0.753646	0.00619817	-0.58632	0.00501883	-1.33447	0.00919242
I35_RS01385	competence protein ComA		NU	BCAL0275	hypothetical protein		288482	289405	924	+	CDS	330	268	187	185	0.357154	0.290054	0.202392	0.200227	0.0270772	0.0366251	0.0212489	0.0222707	0.435752	-0.00954785	-0.349688	0.00582827	0.043032	-0.00185979	-0.281935	0.00480656
I35_RS01390	fimbrial protein		NU	BCAL0276	putative type IV pilus assembly protein		289402	290046	645	+	CDS	212	116	134	109	0.328698	0.17986	0.207767	0.169008	0.0249199	0.0227109	0.0218133	0.0187982	-0.133908	0.00220891	-0.192085	0.00310652	-0.162997	0.00265772	-0.406701	0.00612165
I35_RS01395	type IV pilus biogenesis protein PilP		NU	BCAL0277	hypothetical protein		290043	290909	867	+	CDS	281	72	196	145	0.324118	0.0830565	0.226078	0.167255	0.0245726	0.0104875	0.0237358	0.0186032	-1.22838	0.0140851	-0.0499881	0.000836837	-0.639183	0.00746097	-0.401498	0.00596938
I35_RS01400	secretin		U	BCAL0278	putative type IV pilus secretin		290906	292531	1626	+	CDS	517	244	318	352	0.317964	0.150068	0.195578	0.216488	0.0241061	0.018949	0.0205336	0.0240793	-0.347277	0.00515711	-0.231414	0.00357253	-0.289345	0.00436482	-0.00160454	2.67956e-05
I35_RS01405	shikimate kinase		F	BCAL0279	shikimate kinase	aroK	292572	293126	555	+	CDS	177	52	34	35	0.318937	0.0937117	0.0612793	0.0630811	0.0241799	0.011833	0.00643366	0.00701631	-1.03099	0.0123469	-1.91009	0.0177462	-1.47054	0.0150465	-1.78502	0.0171635
I35_RS01410	3-dehydroquinate synthase		E	BCAL0280	3-dehydroquinate synthase	aroB	293123	294202	1080	+	CDS	250	28	9	24	0.231491	0.0259352	0.00834259	0.0222315	0.0175502	0.00327483	0.000875882	0.00247274	-2.422	0.0142754	-4.32461	0.0166743	-3.3733	0.0154749	-2.82731	0.0150775
I35_RS01415	deoxyguanosinetriphosphate triphosphohydrolase		F	BCAL0281	deoxyguanosinetriphosphate triphosphohydrolase-like protein		294244	295452	1209	+	CDS	314	266	194	225	0.259727	0.220025	0.160471	0.186112	0.0196909	0.0277825	0.0168478	0.0207007	0.496645	-0.00809156	-0.224973	0.00284316	0.135836	-0.0026242	0.0721498	-0.00100979
I35_RS01420	glycerol-3-phosphate ABC transporter substrate-binding protein		G	BCAL0282	glycerol-3-phosphate transporter periplasmic binding protein		295541	296875	1335	+	CDS	346	266	211	232	0.259184	0.199258	0.15806	0.17379	0.0196497	0.0251603	0.0165946	0.0193302	0.356642	-0.0055106	-0.243796	0.00305513	0.0564228	-0.00122773	-0.0236555	0.000319565
I35_RS01425	glycerol-3-phosphate transporter permease		P	BCAL0283	putative ABC transporter permease		296972	297856	885	+	CDS	329	215	225	180	0.371763	0.242949	0.254249	0.203401	0.0281848	0.0306771	0.0266934	0.0226237	0.122247	-0.00249235	-0.0784362	0.00149143	0.0219056	-0.000500459	-0.317083	0.00556111
I35_RS01430	glycerol-3-phosphate transporter membrane protein		P	BCAL0284	glycerol-3-phosphate transporter membrane protein		297853	298698	846	+	CDS	235	61	190	154	0.27779	0.0721158	0.224598	0.182045	0.0210603	0.00910605	0.0235804	0.0202483	-1.20963	0.0119543	0.163059	-0.00252006	-0.523285	0.0047171	-0.0567269	0.000812024
I35_RS01435	glycerol-3-phosphate ABC transporter ATP-binding protein		P	BCAL0285	glycerol-3-phosphate transporter ATP-binding subunit	ugpC	298730	299815	1086	+	CDS	263	138	250	188	0.242182	0.127081	0.230212	0.173122	0.0183608	0.0160465	0.0241697	0.0192558	-0.19437	0.00231429	0.396574	-0.00580896	0.101102	-0.00174733	0.068663	-0.000894984
I35_RS01440	membrane protein	ugpQ	C	BCAL0286	cytoplasmic glycerophosphodiester phosphodiesterase	ugpQ	299842	300612	771	+	CDS	180	43	131	102	0.233476	0.0557847	0.169922	0.132309	0.0177007	0.00704392	0.01784	0.0147163	-1.32936	0.0106568	0.011306	-0.000139261	-0.659026	0.00525877	-0.266395	0.00298444
I35_RS01445	membrane protein		M	BCAL0287	putative outer membrane protein		300789	301520	732	-	CDS	231	211	145	203	0.315587	0.288265	0.198101	0.277336	0.0239259	0.0363992	0.0207985	0.0308472	0.605331	-0.0124732	-0.202097	0.00312745	0.201617	-0.0046729	0.366567	-0.00692131
I35_RS01450	transposase		L	BCAL0288	hypothetical protein		301714	302427	714	+	CDS	308	225	313	212	0.431387	0.31514	0.438389	0.296933	0.0327051	0.0397927	0.0460261	0.0330269	0.282987	-0.00708757	0.492938	-0.013321	0.387962	-0.0102043	0.0141264	-0.00032181
I35_RS01455	glutamate synthase		E	BCAL0289	glutamate synthase large subunit	glt1	302716	307419	4704	+	CDS	1659	816	984	879	0.352681	0.173472	0.209186	0.186864	0.0267381	0.0219042	0.0219622	0.0207843	-0.287689	0.00483389	-0.283872	0.00477586	-0.28578	0.00480488	-0.3634	0.00595376
I35_RS01460	dihydropyrimidine dehydrogenase subunit A	gltD	C	BCAL0290	glutamate synthase subunit beta	gltD	307505	308971	1467	+	CDS	380	200	235	285	0.259039	0.136339	0.160198	0.194281	0.0196388	0.0172156	0.016819	0.0216093	-0.18999	0.00242319	-0.223609	0.00281973	-0.2068	0.00262146	0.137946	-0.00197051
I35_RS01465	sodium:alanine symporter		U	BCAL0291	sodium:amino acid symporter family protein		309348	310838	1491	+	CDS	505	305	209	280	0.338706	0.204567	0.140181	0.1878	0.0256786	0.0258307	0.0147175	0.0208884	0.00851957	-0.000152089	-0.803034	0.0109611	-0.397257	0.0054045	-0.297862	0.00479017
I35_RS01470	2'-5' RNA ligase		J	BCAL0292	2',5' RNA ligase family protein		310835	311401	567	+	CDS	75	116	105	61	0.132293	0.204603	0.185203	0.107601	0.0100296	0.0258352	0.0194443	0.0119682	1.36507	-0.0158056	0.955078	-0.00941466	1.16007	-0.0126101	0.254934	-0.00193854
I35_RS01475	amino acid dehydrogenase		E	BCAL0293	putative D-amino acid dehydrogenase subunit		311434	312717	1284	-	CDS	275	171	158	177	0.214182	0.133185	0.123061	0.137858	0.016238	0.0168173	0.01292	0.0153335	0.0505716	-0.000579293	-0.329762	0.00331795	-0.139595	0.00136933	-0.082682	0.000904447
I35_RS01480	MFS transporter		EGP	BCAL0294	major facilitator superfamily protein		312743	314005	1263	-	CDS	332	241	241	210	0.262874	0.190823	0.190823	0.166279	0.0199295	0.0240952	0.0200344	0.0184947	0.273841	-0.00416572	0.00757247	-0.000104882	0.140707	-0.0021353	-0.107797	0.00143485
I35_RS01485	short-chain dehydrogenase		IQ	BCAL0295	putative dehydrogenase/reductase		314134	314910	777	-	CDS	74	26	61	53	0.095251	0.0334749	0.0785199	0.0682239	0.00722135	0.00422687	0.00824375	0.00758834	-0.772679	0.00299448	0.191032	-0.0010224	-0.290824	0.000986041	0.0715156	-0.000366989
I35_RS01490	ABC transporter ATP-binding protein		S	BCAL0296	ABC transporter ATP-binding membrane protein		314907	316676	1770	-	CDS	499	191	133	193	0.281927	0.107915	0.0751469	0.109045	0.021374	0.0136264	0.00788961	0.0121288	-0.649446	0.00774752	-1.43783	0.0134843	-1.04364	0.0106159	-0.817422	0.0092452
I35_RS01495	cytochrome C biogenesis protein CcdA		E	BCAL0297	putative thiamine biosynthesis oxidoreductase ThiO	thiO	317296	318432	1137	+	CDS	243	118	175	77	0.213729	0.103791	0.153923	0.0677309	0.0162036	0.0131056	0.0161602	0.0075335	-0.306132	0.00309801	-0.00387217	4.3432e-05	-0.155002	0.00157072	-1.10493	0.00867015
I35_RS01500	thiamine biosynthesis protein ThiS		H	BCAL0298	sulfur carrier protein ThiS	thiS	318465	318662	198	+	CDS	47	43	16	25	0.237424	0.217222	0.0808586	0.126313	0.0180001	0.0274286	0.00848928	0.0140494	0.607679	-0.00942854	-1.08429	0.00951078	-0.238304	4.11202e-05	-0.357491	0.00395064
I35_RS01505	thiazole synthase		H	BCAL0299	thiazole synthase	thiG	318701	319516	816	+	CDS	349	200	173	74	0.427708	0.24511	0.212022	0.0906985	0.0324262	0.03095	0.02226	0.0100881	-0.0672213	0.00147622	-0.542707	0.0101662	-0.304964	0.00582122	-1.68451	0.0223381
I35_RS01510	thiamine-phosphate pyrophosphorylase		H	BCAL0300	thiamine-phosphate pyrophosphorylase	thiE	319981	320637	657	+	CDS	102	61	71	36	0.155266	0.0928615	0.108082	0.0548097	0.0117714	0.0117256	0.0113475	0.00609632	-0.00561797	4.57494e-05	-0.0529103	0.00042389	-0.0292641	0.000234819	-0.94927	0.00567503
I35_RS01515	toluene ABC transporter ATP-binding protein		Q	BCAL0301	ABC transporter ATP-binding protein		320722	321543	822	+	CDS	17	4	4	11	0.0206934	0.00487835	0.00487835	0.0133942	0.00156885	0.000615988	0.000512174	0.00148979	-1.34873	0.000952862	-1.615	0.00105668	-1.48187	0.00100477	-0.0745974	7.9059e-05
I35_RS01520	ABC transporter permease		Q	BCAL0302	hypothetical protein		321540	322307	768	+	CDS	20	12	6	11	0.0260547	0.015638	0.00782552	0.0143359	0.00197531	0.00197461	0.000821595	0.00159454	-0.000510032	6.98201e-07	-1.26558	0.00115371	-0.633044	0.000577206	-0.308935	0.000380766
I35_RS01525	outer membrane lipid asymmetry maintenance protein MlaD		Q	BCAL0303	hypothetical protein		322332	322892	561	+	CDS	0	0	0	0	1.78253e-05	1.78253e-05	1.78253e-05	1.78253e-05	1.35141e-06	2.2508e-06	1.87147e-06	1.98265e-06	0.735975	-8.99392e-07	0.469706	-5.20058e-07	0.602841	-7.09725e-07	0.552971	-6.31248e-07
I35_RS01530	lipid assymetry maintenance protein MlaA		M	BCAL0304	VacJ-like lipoprotein		322924	323886	963	+	CDS	150	54	33	46	0.155774	0.0560852	0.0342783	0.0477778	0.0118098	0.00708186	0.00359885	0.00531417	-0.737785	0.00472795	-1.71438	0.00821096	-1.22608	0.00646945	-1.15207	0.00649563
I35_RS01535	hypothetical protein		Q	BCAL0305	hypothetical protein		323998	324627	630	+	CDS	5	1	0	0	0.00795238	0.00160317	1.5873e-05	1.5873e-05	0.000602901	0.000202433	1.6665e-06	1.76551e-06	-1.57448	0.000400469	-8.49896	0.000601235	-5.03672	0.000500852	-8.4157	0.000601136
I35_RS01540	anti-anti-sigma regulatory factor		S	BCAL0306	hypothetical protein		324624	324899	276	+	CDS	13	37	14	14	0.0471377	0.134094	0.0507609	0.0507609	0.00357369	0.016932	0.00532934	0.00564597	2.24427	-0.0133584	0.576542	-0.00175565	1.41041	-0.007557	0.659807	-0.00207228
I35_RS01545	ABC transporter ATP-binding protein		V	BCAL0307	ABC transporter ATP-binding protein		325092	326018	927	+	CDS	224	154	109	82	0.24165	0.166138	0.117594	0.0884682	0.0183205	0.0209782	0.0123461	0.00984004	0.195436	-0.00265775	-0.569396	0.00597433	-0.18698	0.00165829	-0.89672	0.00848043
I35_RS01550	multidrug ABC transporter permease		V	BCAL0308	ABC transporter membrane protein		326075	326836	762	+	CDS	239	130	180	110	0.313661	0.170617	0.236234	0.14437	0.0237799	0.0215437	0.024802	0.0160578	-0.142473	0.00223615	0.0607122	-0.00102207	-0.0408806	0.00060704	-0.566465	0.00772206
I35_RS01555	BolA family transcriptional regulator		K	BCAL0309	BolA-like protein		326890	327129	240	+	CDS	71	59	29	47	0.295875	0.245875	0.120875	0.195875	0.0224314	0.0310466	0.0126906	0.0217866	0.468912	-0.00861514	-0.821766	0.00974087	-0.176427	0.000562865	-0.0420833	0.000644872
I35_RS01560	UDP-N-acetylglucosamine 1-carboxyvinyltransferase		M	BCAL0310	UDP-N-acetylglucosamine 1-carboxyvinyltransferase	murA	327144	328493	1350	+	CDS	571	240	138	208	0.42297	0.177785	0.10223	0.154081	0.032067	0.0224489	0.010733	0.017138	-0.514447	0.00961814	-1.57904	0.021334	-1.04674	0.0154761	-0.903892	0.014929
I35_RS01565	ATP phosphoribosyltransferase	hisG	F	BCAL0311	ATP phosphoribosyltransferase catalytic subunit	hisG	328490	329143	654	+	CDS	246	28	77	61	0.376162	0.0428287	0.117752	0.0932875	0.0285183	0.00540798	0.0123627	0.0103761	-2.39873	0.0231103	-1.20589	0.0161556	-1.80231	0.019633	-1.45863	0.0181422
I35_RS01570	histidinol dehydrogenase		E	BCAL0312	histidinol dehydrogenase	hisD	329168	330484	1317	+	CDS	365	6	20	107	0.277153	0.0045634	0.0151936	0.0812528	0.021012	0.00057622	0.00159517	0.0090375	-5.18845	0.0204358	-3.71944	0.0194169	-4.45394	0.0199263	-1.21722	0.0119745
I35_RS01575	histidinol-phosphate aminotransferase		E	BCAL0313	histidinol-phosphate aminotransferase	hisC	330583	331656	1074	+	CDS	275	207	288	213	0.256061	0.192747	0.268166	0.198333	0.019413	0.0243381	0.0281545	0.02206	0.326191	-0.00492507	0.536341	-0.00874148	0.431266	-0.00683328	0.184408	-0.00264698
I35_RS01580	imidazoleglycerol-phosphate dehydratase		E	BCAL0314	imidazoleglycerol-phosphate dehydratase	hisB	331722	332309	588	+	CDS	184	23	45	37	0.312942	0.0391327	0.0765476	0.0629422	0.0237254	0.00494127	0.00803667	0.00700086	-2.26348	0.0187841	-1.56176	0.0156887	-1.91262	0.0172364	-1.76083	0.0167245
I35_RS01585	membrane protein		U	BCAL0315	MarC-family integral membrane protein		332371	332991	621	+	CDS	221	115	186	150	0.355894	0.185201	0.299533	0.241562	0.0269817	0.0233853	0.0314477	0.0268682	-0.206377	0.00359637	0.220975	-0.00446603	0.00729867	-0.000434831	-0.00608174	0.000113503
I35_RS01590	imidazole glycerol phosphate synthase subunit HisH	hisH	E	BCAL0316	imidazole glycerol phosphate synthase subunit HisH	hisH	332988	333629	642	+	CDS	213	62	33	51	0.331791	0.0965888	0.0514174	0.0794548	0.0251544	0.0121962	0.00539828	0.00883752	-1.04437	0.0129582	-2.22024	0.0197561	-1.63231	0.0163571	-1.5091	0.0163169
I35_RS01595	1-(5-phosphoribosyl)-5-[(5-phosphoribosylamino)methylideneamino] imidazole-4-carboxamide isomerase		E	BCAL0317	1-(5-phosphoribosyl)-5-[(5- phosphoribosylamino)methylideneamino] imidazole-4-carboxamide isomerase	hisA	333793	334548	756	+	CDS	183	15	71	36	0.242077	0.0198545	0.0939286	0.0476323	0.0183528	0.00250702	0.00986148	0.00529799	-2.87195	0.0158458	-0.896122	0.0084913	-1.88404	0.0121685	-1.79248	0.0130548
I35_RS01600	imidazole glycerol phosphate synthase subunit HisF		E	BCAL0318	imidazole glycerol phosphate synthase subunit HisF	hisF	334655	335428	774	+	CDS	241	16	16	44	0.311382	0.0206848	0.0206848	0.0568605	0.0236071	0.00261186	0.00217168	0.00632441	-3.17607	0.0209953	-3.44234	0.0214354	-3.30921	0.0212154	-1.90022	0.0172827
I35_RS01605	phosphoribosyl-AMP cyclohydrolase		E	BCAL0319	phosphoribosyl-AMP cyclohydrolase	hisI	335428	335844	417	+	CDS	184	108	89	62	0.441271	0.259017	0.213453	0.148705	0.0334545	0.032706	0.0224103	0.01654	-0.0326443	0.000748485	-0.578039	0.0110442	-0.305341	0.00589634	-1.01624	0.0169145
I35_RS01610	phosphoribosyl-ATP pyrophosphatase		E	BCAL0320	phosphoribosyl-ATP pyrophosphatase	hisE	335841	336206	366	+	CDS	91	14	14	23	0.248661	0.0382787	0.0382787	0.0628689	0.018852	0.00483344	0.00401885	0.00699271	-1.96359	0.0140185	-2.22986	0.0148331	-2.09673	0.0144258	-1.43079	0.0118593
I35_RS01615	membrane protein		S	BCAL0321	hypothetical protein		336277	336669	393	+	CDS	170	64	42	106	0.432595	0.162875	0.106896	0.269746	0.0327968	0.0205662	0.0112229	0.030003	-0.673275	0.0122305	-1.54711	0.0215739	-1.11019	0.0169022	-0.128448	0.00279379
I35_RS01620	hydrolase		FG	BCAL0322	hypothetical protein		336701	337066	366	+	CDS	95	22	23	84	0.25959	0.0601366	0.0628689	0.229536	0.0196805	0.00759344	0.00660055	0.0255305	-1.37395	0.0120871	-1.57611	0.01308	-1.47503	0.0125836	0.375453	-0.00584998
I35_RS01625	protein translocase TatA	tatA	U	BCAL0323	twin arginine translocase protein A	tatA	337160	337390	231	+	CDS	37	5	1	50	0.160216	0.0216883	0.00437229	0.216494	0.0121466	0.00273858	0.000459044	0.0240799	-2.14906	0.00940806	-4.72578	0.0116876	-3.43742	0.0105478	0.987273	-0.0119333
I35_RS01630	translocase	tatB	U	BCAL0324	sec-independent translocase	tatB	337417	337956	540	+	CDS	93	5	16	96	0.172241	0.00927778	0.0296481	0.177796	0.0130582	0.0011715	0.00311274	0.0197757	-3.47853	0.0118867	-2.06871	0.00994551	-2.77362	0.0109161	0.59877	-0.00671749
I35_RS01635	preprotein translocase subunit TatC		U	BCAL0325	Sec-independent protein translocase protein TatC	tatC	337998	338786	789	+	CDS	152	11	31	109	0.192662	0.0139544	0.0393029	0.138162	0.0146064	0.00176202	0.00412638	0.0153674	-3.0513	0.0128444	-1.82365	0.01048	-2.43748	0.0116622	0.0732655	-0.000760927
I35_RS01640	2-alkenal reductase		O	BCAL0326	subfamily S1B serine peptidase		338994	340199	1206	-	CDS	330	115	58	111	0.27364	0.0953648	0.0481012	0.0920481	0.0207457	0.0120417	0.0050501	0.0102382	-0.784775	0.00870403	-2.03843	0.0156956	-1.4116	0.0121998	-1.01885	0.0105075
I35_RS01645	Nif3-like dinuclear metal center hexameric protein		S	BCAL0327	hypothetical protein		340221	340967	747	+	CDS	352	150	207	194	0.471232	0.200817	0.277122	0.259719	0.0357259	0.0253571	0.0290948	0.0288877	-0.494583	0.0103688	-0.29621	0.00663112	-0.395396	0.00849998	-0.306514	0.00683819
I35_RS01650	ubiquinol-cytochrome C reductase		C	BCAL0328	ubiquinol-cytochrome c reductase iron-sulfur subunit	petA	341186	341806	621	+	CDS	42	0	12	24	0.067649	1.61031e-05	0.0193398	0.0386634	0.00512873	2.03333e-06	0.00203047	0.00430042	-11.3005	0.0051267	-1.33679	0.00309826	-6.31867	0.00411248	-0.254126	0.000828317
I35_RS01655	cytochrome B		C	BCAL0329	cytochrome b	petB	341806	343188	1383	+	CDS	153	18	7	112	0.110636	0.0130224	0.00506869	0.0809906	0.00838777	0.00164434	0.000532158	0.00900833	-2.35078	0.00674343	-3.97836	0.00785561	-3.16457	0.00729952	0.102973	-0.000620563
I35_RS01660	cytochrome C		P	BCAL0330	cytochrome c1	petC	343210	343968	759	+	CDS	25	0	0	15	0.0329513	1.31752e-05	1.31752e-05	0.019776	0.00249816	1.66363e-06	1.38326e-06	0.00219963	-10.5523	0.0024965	-10.8186	0.00249678	-10.6854	0.00249664	-0.18361	0.000298538
I35_RS01665	glutathione S-transferase		O	BCAL0331	putative stringent starvation protein A		344063	344674	612	+	CDS	4	2	2	2	0.00655229	0.00328431	0.00328431	0.00328431	0.000496755	0.00041471	0.000344817	0.000365304	-0.260432	8.2045e-05	-0.526701	0.000151937	-0.393566	0.000116991	-0.443436	0.000131451
I35_RS01670	peptidase		S	BCAL0332	ClpXP protease specificity-enhancing factor		344746	345267	522	+	CDS	130	70	30	101	0.249061	0.134119	0.0574904	0.193506	0.0188823	0.0169352	0.00603587	0.021523	-0.157015	0.00194716	-1.6454	0.0128464	-0.901208	0.0073968	0.188847	-0.00264073
I35_RS01675	tRNA-Thr		S				345286	345361	76	+	RNA	3	5	0	7	0.0396053	0.0659211	0.000131579	0.0922368	0.00300263	0.00832384	1.38144e-05	0.0102592	1.47102	-0.00532121	-7.76391	0.00298882	-3.14645	-0.0011662	1.77262	-0.00725659
I35_RS01680	hypothetical protein		S	BCAL0333	hypothetical protein		345746	345949	204	+	CDS	66	12	68	38	0.323578	0.0588725	0.333382	0.186324	0.0245317	0.00743383	0.0350015	0.0207242	-1.72247	0.0170979	0.512768	-0.0104698	-0.604853	0.00331406	-0.243334	0.00380756
I35_RS01685	cysteine ABC transporter substrate-binding protein		ET	BCAL0334	periplasmic solute-binding protein		346059	346859	801	-	CDS	265	144	261	146	0.330849	0.179788	0.325855	0.182285	0.025083	0.0227018	0.0342113	0.020275	-0.143903	0.00238119	0.447764	-0.00912832	0.151931	-0.00337356	-0.307008	0.004808
I35_RS01690	hypothetical protein		S	BCAL0335	hypothetical protein		347141	347458	318	+	CDS	86	51	78	58	0.270472	0.160409	0.245314	0.182421	0.0205055	0.0202548	0.0257554	0.0202902	-0.0177493	0.000250732	0.328861	-0.00524985	0.155556	-0.00249956	-0.0152316	0.000215353
I35_RS01695	hypothetical protein		S	BCAL0336	hypothetical protein		347540	347875	336	+	CDS	103	49	72	76	0.306577	0.145863	0.214315	0.22622	0.0232428	0.0184181	0.0225008	0.0251618	-0.335661	0.00482473	-0.0468091	0.000742024	-0.191235	0.00278338	0.114448	-0.00191895
I35_RS01700	type VI secretion system protein ImpK		S	BCAL0337	type VI secretion system protein TssL	tssL	347990	348772	783	-	CDS	198	88	120	149	0.252886	0.112401	0.153269	0.190307	0.0191723	0.0141929	0.0160916	0.0211672	-0.433859	0.00497945	-0.252713	0.00308067	-0.343286	0.00403006	0.142807	-0.0019949
I35_RS01705	type VI secretion protein		S	BCAL0338	type VI secretion system protein TssK	tssK	348769	350115	1347	-	CDS	703	356	564	452	0.521908	0.264298	0.418716	0.335568	0.0395679	0.0333729	0.0439606	0.0373242	-0.245652	0.00619498	0.151882	-0.00439273	-0.0468854	0.000901121	-0.0842193	0.0022437
I35_RS01710	membrane protein		S	BCAL0339	type VI secretion system protein TssJ	tssJ	350221	350832	612	-	CDS	433	297	314	341	0.707533	0.48531	0.513088	0.557206	0.0536408	0.0612801	0.0538687	0.0619763	0.192086	-0.00763923	0.00611632	-0.000227893	0.0991012	-0.00393356	0.208385	-0.00833546
I35_RS01715	hypothetical protein		S	BCAL0340	putative lipoprotein		351208	351834	627	+	CDS	360	197	283	359	0.574179	0.314211	0.451372	0.572584	0.0435307	0.0396753	0.0473891	0.0636867	-0.133793	0.00385543	0.122522	-0.00385841	-0.00563546	-1.48829e-06	0.548958	-0.020156
I35_RS01720	type VI secretion protein		S	BCAL0341	type VI secretion system protein TssB	tssB	351881	352396	516	+	CDS	144	71	83	145	0.279089	0.137616	0.160872	0.281027	0.0211588	0.0173768	0.0168898	0.0312578	-0.2841	0.00378206	-0.325106	0.00426901	-0.304603	0.00402554	0.562955	-0.0100989
I35_RS01725	type VI secretion protein EvpB		S	BCAL0342	type VI secretion system protein TssC	tssC	352412	353902	1491	+	CDS	706	569	545	679	0.473514	0.38163	0.365533	0.455406	0.035899	0.0481883	0.038377	0.0506534	0.42474	-0.0122893	0.0963002	-0.00247805	0.26052	-0.00738369	0.496715	-0.0147544
I35_RS01730	hypothetical protein		S	BCAL0343	type VI secretion system protein TssD	tssD	353973	354476	504	+	CDS	201	97	107	140	0.398829	0.19248	0.212321	0.277798	0.0302368	0.0243044	0.0222915	0.0308986	-0.315087	0.00593239	-0.439815	0.00794536	-0.377451	0.00693887	0.0312338	-0.000661754
I35_RS01735	type VI secretion protein		S	BCAL0344	type VI secretion system protein TssE	tssE	354539	355024	486	+	CDS	145	195	151	111	0.298374	0.401255	0.31072	0.228416	0.0226209	0.0506664	0.0326223	0.025406	1.16337	-0.0280455	0.528198	-0.0100013	0.845784	-0.0190234	0.167508	-0.00278503
I35_RS01740	type VI secretion protein		S	BCAL0345	type VI secretion system protein TssF	tssF	355101	356936	1836	+	CDS	775	565	954	434	0.422119	0.30774	0.519613	0.236389	0.0320025	0.0388582	0.0545538	0.0262928	0.280036	-0.00685575	0.769496	-0.0225513	0.524766	-0.0147035	-0.283515	0.00570967
I35_RS01745	type VI secretion protein		S	BCAL0346	type VI secretion system protein TssG	tssG	356900	358000	1101	+	CDS	424	370	522	273	0.385114	0.336067	0.474124	0.247965	0.029197	0.0424351	0.0497778	0.0275804	0.539441	-0.0132382	0.769685	-0.0205809	0.654563	-0.0169095	-0.0821733	0.00161653
I35_RS01750	ATPase		O	BCAL0347	type VI secretion system protein TssH	tssH	358042	360711	2670	+	CDS	725	736	611	363	0.271539	0.275659	0.228843	0.135959	0.0205865	0.0348074	0.024026	0.0151223	0.757699	-0.014221	0.222901	-0.00343955	0.4903	-0.00883026	-0.44502	0.00546418
I35_RS01755	type VI secretion protein ImpA		S	BCAL0348	type VI secretion system protein TssA	tssA	360756	361877	1122	+	CDS	349	303	230	235	0.311061	0.270062	0.205	0.209456	0.0235827	0.0341007	0.0215228	0.0232972	0.532072	-0.010518	-0.131866	0.00205994	0.200103	-0.00422903	-0.017575	0.000285543
I35_RS01760	cell envelope biogenesis protein OmpA		M	BCAL0349	type VI secretion system-associated protein TagL	tagL	361971	362921	951	-	CDS	286	312	245	199	0.300747	0.328086	0.257634	0.209264	0.0228008	0.0414274	0.0270488	0.0232758	0.861502	-0.0186266	0.246481	-0.00424802	0.553991	-0.0114373	0.0297466	-0.000475004
I35_RS01765	type VI secretion protein		S	BCAL0350	type VI secretion system-associated protein TagF	tagF	362926	363915	990	-	CDS	253	38	114	155	0.255566	0.0383939	0.115162	0.156576	0.0193754	0.004848	0.0120907	0.0174154	-1.99877	0.0145274	-0.680328	0.00728471	-1.33955	0.0109061	-0.153862	0.00196
I35_RS01770	type VI secretion protein VasK		S	BCAL0351	type VI secretion system protein TssM	tssM	363912	367838	3927	-	CDS	1325	777	1205	852	0.33741	0.197864	0.306853	0.216962	0.0255804	0.0249842	0.0322162	0.024132	-0.0340232	0.000596207	0.332748	-0.00663581	0.149362	-0.0030198	-0.0840898	0.00144837
I35_RS01775	serine-type D-Ala-D-Ala carboxypeptidase		M	BCAL0352	subfamily M15C metalopeptidase		368140	368985	846	-	CDS	360	424	334	311	0.425544	0.501194	0.394811	0.367624	0.0322621	0.0632856	0.0414509	0.0408897	0.972036	-0.0310235	0.36156	-0.00918874	0.666798	-0.0201061	0.341895	-0.00862756
I35_RS01780	Tail fiber protein		S	BCAL0353	hypothetical protein		369107	370099	993	+	CDS	256	356	248	296	0.257815	0.35852	0.249758	0.298097	0.0195459	0.0452702	0.0262219	0.0331564	1.21169	-0.0257243	0.423904	-0.00667598	0.817798	-0.0162001	0.762417	-0.0136104
I35_RS01785	magnesium transporter CorA		P	BCAL0354	putative cation transporter		370311	371339	1029	+	CDS	335	207	247	236	0.325569	0.201176	0.240049	0.229359	0.0246826	0.0254024	0.0252025	0.0255108	0.0414713	-0.000719816	0.0300714	-0.000519882	0.0357714	-0.000619849	0.0476151	-0.000828224
I35_RS01790	oxidoreductase		C	BCAL0356	putative quinone oxidoreductase		371544	372521	978	-	CDS	318	137	153	146	0.325164	0.140092	0.156452	0.149294	0.0246519	0.0176894	0.0164258	0.0166056	-0.478816	0.00696253	-0.58574	0.00822616	-0.532278	0.00759435	-0.570034	0.00804636
I35_RS01795	LysR family transcriptional regulator		K	BCAL0357	LysR family regulatory protein		372683	373603	921	+	CDS	204	92	135	155	0.221509	0.0999023	0.146591	0.168306	0.0167935	0.0126146	0.0153904	0.0187202	-0.412802	0.00417884	-0.125867	0.00140305	-0.269335	0.00279094	0.156693	-0.00192669
I35_RS01800	peptidase M1		E	BCAL0358	family M1 metalopeptidase		373726	375894	2169	-	CDS	750	351	320	451	0.345786	0.16183	0.147538	0.207935	0.0262154	0.0204343	0.0154899	0.0231279	-0.359423	0.00578111	-0.759087	0.0107255	-0.559255	0.00825331	-0.180779	0.00308748
I35_RS01805	lipoprotein		S	BCAL0359	putative lipoprotein		376537	377031	495	+	CDS	246	140	174	136	0.49699	0.282848	0.351535	0.274768	0.0376788	0.0357152	0.0369074	0.0305616	-0.0772121	0.00196353	-0.0298406	0.00077134	-0.0535263	0.00136743	-0.302033	0.00711719
I35_RS01810	hypothetical protein		S	BCAL0360	hypothetical protein		377186	377518	333	+	CDS	158	67	162	95	0.474505	0.201231	0.486517	0.285315	0.035974	0.0254094	0.051079	0.0317347	-0.501593	0.0105646	0.505773	-0.0151049	0.00209029	-0.00227016	-0.180893	0.00423931
I35_RS01815	methylase		J	BCAL0361	putative methyltransferase		377656	378789	1134	+	CDS	289	396	268	263	0.254859	0.349215	0.23634	0.231931	0.0193219	0.0440953	0.0248132	0.025797	1.19039	-0.0247735	0.360874	-0.00549133	0.775633	-0.0151324	0.416969	-0.00647514
I35_RS01820	SAM-dependent methyltransferase		O	BCAL0362	hypothetical protein		378879	379769	891	+	CDS	351	153	256	229	0.393951	0.171728	0.287329	0.257026	0.0298669	0.0216841	0.0301664	0.0285882	-0.461911	0.00818283	0.0143942	-0.000299483	-0.223759	0.00394167	-0.0631303	0.00127875
I35_RS01825	hypothetical protein		S	BCAL0363	hypothetical protein		379789	380361	573	-	CDS	207	127	98	138	0.361274	0.221658	0.171047	0.240855	0.0273896	0.0279887	0.0179581	0.0267896	0.0312166	-0.000599106	-0.608993	0.0094315	-0.288888	0.0044162	-0.0319564	0.000600024
I35_RS01830	TetR family transcriptional regulator		K	BCAL0364	TetR family regulatory protein		380438	381058	621	-	CDS	166	147	134	106	0.267327	0.236731	0.215797	0.170709	0.0202671	0.029892	0.0226564	0.0189874	0.560619	-0.00962489	0.160777	-0.00238926	0.360698	-0.00600708	-0.0940986	0.00127972
I35_RS01835	MFS transporter		G	BCAL0365	major facilitator superfamily protein		381278	382561	1284	+	CDS	309	283	160	226	0.240662	0.220413	0.124618	0.17602	0.0182455	0.0278315	0.0130836	0.0195782	0.609174	-0.00958595	-0.479785	0.00516195	0.0646946	-0.002212	0.101704	-0.00133266
I35_RS01840	nitroreductase		C	BCAL0366	nitroreductase family protein		382717	383322	606	+	CDS	236	103	89	119	0.389455	0.169983	0.146881	0.196386	0.0295261	0.0214638	0.0154209	0.0218434	-0.460089	0.00806236	-0.937103	0.0141052	-0.698596	0.0110838	-0.434794	0.00768272
I35_RS01845	molecular chaperone		O	BCAL0367	putative chaperone protein		383512	384762	1251	+	CDS	470	259	287	282	0.375707	0.207042	0.229424	0.225428	0.0284839	0.0261432	0.0240871	0.0250736	-0.123709	0.00234065	-0.241884	0.00439676	-0.182796	0.00336871	-0.183974	0.00341023
I35_RS01850	cold-shock protein		K	BCAL0368	cold shock-like protein CspD	cspD	384864	385067	204	-	CDS	35	83	27	30	0.171618	0.406912	0.132402	0.147108	0.013011	0.0513807	0.0139008	0.0163624	1.98149	-0.0383697	0.0954327	-0.000889768	1.03846	-0.0196297	0.330647	-0.00335134
I35_RS01855	amino acid:proton symporter		E	BCAL0369	putative amino acid permease		385488	387086	1599	+	CDS	624	462	696	296	0.39025	0.288937	0.435278	0.185122	0.0295864	0.036484	0.0456995	0.0205905	0.30233	-0.0068976	0.627245	-0.0161131	0.464787	-0.0115054	-0.522952	0.00899585
I35_RS01860	hypothetical protein		S	BCAL0370	putative dioxygenase subunit		387198	387989	792	-	CDS	205	224	147	149	0.258851	0.282841	0.185619	0.188144	0.0196245	0.0357143	0.019488	0.0209267	0.863844	-0.0160898	-0.0100738	0.000136554	0.426885	-0.0079766	0.0926861	-0.00130216
I35_RS01865	3-octaprenyl-4-hydroxybenzoate carboxy-lyase		H	BCAL0371	3-octaprenyl-4-hydroxybenzoate carboxy-lyase		388192	388788	597	-	CDS	115	52	15	23	0.192647	0.0871189	0.0251424	0.0385427	0.0146053	0.0110005	0.00263968	0.00428699	-0.408923	0.0036048	-2.46806	0.0119656	-1.43849	0.00778521	-1.76846	0.0103183
I35_RS01870	glutaredoxin		C	BCAL0372	putative glutaredoxin		388813	389124	312	-	CDS	49	5	4	23	0.157083	0.0160577	0.0128526	0.07375	0.0119091	0.0020276	0.00134938	0.00820298	-2.55422	0.0098815	-3.1417	0.0105597	-2.84796	0.0102206	-0.537844	0.00370612
I35_RS01875	N5-glutamine S-adenosyl-L-methionine-dependent methyltransferase		J	BCAL0373	protein methyltransferase HemK	hemK	389192	390034	843	-	CDS	55	8	19	82	0.065255	0.00950178	0.0225504	0.0972835	0.00494724	0.00119979	0.00236755	0.0108205	-2.04384	0.00374745	-1.06323	0.00257969	-1.55354	0.00316357	1.12908	-0.0058733
I35_RS01880	peptide chain release factor 1	prfA	J	BCAL0374	peptide chain release factor 1	prfA	390042	391124	1083	-	CDS	21	15	47	13	0.0193998	0.0138596	0.0434072	0.0120129	0.00147078	0.00175006	0.00455729	0.00133616	0.250823	-0.000279279	1.6316	-0.00308651	0.94121	-0.0016829	-0.138484	0.000134615
I35_RS01885	glutamyl-tRNA reductase		H	BCAL0375	glutamyl-tRNA reductase	hemA	391217	392515	1299	-	CDS	9	0	0	4	0.0069361	7.69823e-06	7.69823e-06	0.00308699	0.000525853	9.72054e-07	8.08231e-07	0.000343356	-9.07941	0.000524881	-9.34568	0.000525045	-9.21254	0.000524963	-0.614954	0.000182497
I35_RS01890	two-component system response regulator		K	BCAL0376	two-component regulatory system, response regulator protein		392542	393306	765	-	CDS	226	127	163	164	0.295438	0.166026	0.213085	0.214392	0.0223983	0.0209641	0.0223716	0.0238462	-0.0954695	0.00143422	-0.00171998	2.66873e-05	-0.0485948	0.000730453	0.0903684	-0.00144787
I35_RS01895	membrane protein		S	BCAL0376a	hypothetical protein		393478	393732	255	+	CDS	62	42	25	44	0.243176	0.164745	0.0980784	0.172588	0.0184362	0.0208023	0.0102972	0.0191965	0.174207	-0.00236617	-0.84029	0.00813899	-0.333041	0.00288641	0.0583017	-0.000760295
I35_RS01900	peptidase M24		E	BCAL0377	subfamily M24B metalopeptidase		393751	395565	1815	+	CDS	560	474	307	376	0.308545	0.261163	0.169152	0.207168	0.023392	0.0329769	0.0177591	0.0230427	0.49544	-0.0095849	-0.397461	0.00563296	0.0489896	-0.00197597	-0.0217103	0.000349379
I35_RS01905	hydrolase		Q	BCAL0378	putative hydrolase		395651	396202	552	+	CDS	135	83	128	86	0.244583	0.15038	0.231902	0.155815	0.0185428	0.0189885	0.0243472	0.0173308	0.0342658	-0.000445686	0.392896	-0.0058044	0.213581	-0.00312504	-0.0975187	0.00121198
I35_RS01910	haloacid dehalogenase		S	BCAL0379	putative hydrolase		396199	396822	624	+	CDS	238	79	120	146	0.381426	0.126619	0.192324	0.23399	0.0289174	0.0159881	0.0201919	0.026026	-0.85494	0.0129293	-0.518161	0.00872551	-0.686551	0.0108274	-0.151984	0.00289139
I35_RS01915	ABC transporter ATP-binding protein		S	BCAL0380	putative ABC transporter ATP-binding protein		396963	398630	1668	-	CDS	575	338	583	352	0.34473	0.202644	0.349526	0.211037	0.0261353	0.0255878	0.0366965	0.023473	-0.0305461	0.000547546	0.48964	-0.0105611	0.229547	-0.0050068	-0.154999	0.00266234
I35_RS01920	hypothetical protein		T	BCAL0381	putative lipoprotein		398798	399106	309	-	CDS	72	41	11	43	0.233042	0.132718	0.0356311	0.139191	0.0176678	0.0167583	0.00374088	0.0154818	-0.0762465	0.000909501	-2.23968	0.013927	-1.15796	0.00741823	-0.190554	0.00218605
I35_RS01925	LysR family transcriptional regulator		K	BCAL0382	LysR family regulatory protein		399196	400113	918	-	CDS	250	95	105	131	0.272342	0.103497	0.11439	0.142712	0.0206473	0.0130685	0.0120097	0.0158735	-0.65986	0.00757881	-0.781753	0.00863761	-0.720806	0.00810821	-0.379338	0.00477386
I35_RS01930	MFS transporter permease		EGP	BCAL0383	major facilitator superfamily protein		400307	401575	1269	+	CDS	305	221	548	249	0.240355	0.174161	0.431844	0.196225	0.0182222	0.0219912	0.0453389	0.0218255	0.27123	-0.00376902	1.31505	-0.0271167	0.793141	-0.0154429	0.260318	-0.00360332
I35_RS01935	hypothetical protein		S	BCAL0384	hypothetical protein		401657	402004	348	+	CDS	113	23	52	54	0.324741	0.0661207	0.149454	0.155201	0.0246199	0.00834905	0.0156911	0.0172625	-1.56014	0.0162709	-0.649883	0.00892886	-1.10501	0.0125999	-0.512181	0.00735737
I35_RS01940	GABA permease		E	BCAL0385	putative amino acid permease		402381	403772	1392	+	CDS	663	260	437	396	0.4763	0.186789	0.313944	0.28449	0.0361102	0.0235858	0.0329607	0.0316429	-0.614489	0.0125244	-0.131658	0.00314947	-0.373073	0.00783694	-0.190523	0.00446725
I35_RS01945	MBL fold metallo-hydrolase		S	BCAL0386	putative exported metallo-beta-lactamase superfamily protein		404026	405237	1212	+	CDS	358	210	159	252	0.295388	0.173276	0.131196	0.207929	0.0223945	0.0218795	0.0137742	0.0231273	-0.0335669	0.000515033	-0.701176	0.00862031	-0.367372	0.00456767	0.0464523	-0.000732799
I35_RS01950	GTP-binding protein	ychF	J	BCAL0387	GTP-dependent nucleic acid-binding protein EngD		405311	406405	1095	-	CDS	268	12	44	122	0.244758	0.010968	0.0401918	0.111425	0.0185561	0.00138493	0.0042197	0.0123934	-3.744	0.0171711	-2.13668	0.0143364	-2.94034	0.0157537	-0.582316	0.00616264
I35_RS01955	ubiquinone biosynthesis protein		CH	BCAL0388	ubiquinone biosynthesis hydroxylase family protein		406652	407830	1179	+	CDS	10	24	110	7	0.00849025	0.0203647	0.0933079	0.00594572	0.000643679	0.00257145	0.00979632	0.000661324	1.99817	-0.00192777	3.92783	-0.00915264	2.963	-0.00554021	0.0390156	-1.76449e-05
I35_RS01960	thiol:disulfide interchange protein		O	BCAL0389	thiol:disulfide interchange protein DsbC	dsbC	407921	408649	729	+	CDS	231	193	130	121	0.316886	0.26476	0.17834	0.165995	0.0240244	0.0334312	0.0187238	0.0184631	0.476695	-0.0094068	-0.359627	0.00530059	0.0585344	-0.00205311	-0.379858	0.00556132
I35_RS01965	peptidase M61		S	BCAL0390	family M61 metalopeptidase		408755	410554	1800	+	CDS	616	244	453	364	0.342228	0.135561	0.251672	0.202228	0.0259456	0.0171173	0.0264229	0.0224932	-0.600039	0.00882835	0.0262953	-0.000477234	-0.286872	0.00417556	-0.206004	0.00345246
I35_RS01970	FMN-dependent NADH-azoreductase		C	BCAL0391	acyl carrier protein phosphodiesterase	acpD	410702	411298	597	+	CDS	187	231	136	112	0.31325	0.386951	0.227822	0.187621	0.0237487	0.0488603	0.0239189	0.0208686	1.04081	-0.0251116	0.0103035	-0.000170216	0.525559	-0.0126409	-0.186517	0.00288013
I35_RS01975	uracil-DNA glycosylase		L	BCAL0394	uracil-DNA glycosylase	ung	411423	412340	918	-	CDS	26	23	0	10	0.0283333	0.0250654	1.08932e-05	0.0109041	0.00214806	0.003165	1.14367e-06	0.00121283	0.55917	-0.00101694	-10.8751	0.00214692	-5.15799	0.00056499	-0.824653	0.000935227
I35_RS01980	adenylate cyclase		S	BCAL0395	putative adenylate cyclase		412354	412980	627	-	CDS	73	86	46	67	0.116443	0.137177	0.0733812	0.106874	0.00882803	0.0173213	0.00770423	0.0118873	0.972385	-0.00849329	-0.19644	0.0011238	0.387972	-0.00368474	0.429254	-0.00305924
I35_RS01985	indole-3-glycerol phosphate synthase	trpC	E	BCAL0396	indole-3-glycerol-phosphate synthase	trpC	412980	413765	786	-	CDS	251	175	229	26	0.319351	0.222659	0.291361	0.0330916	0.0242113	0.0281151	0.0305898	0.00368068	0.215668	-0.00390385	0.337372	-0.00637853	0.27652	-0.00514119	-2.71764	0.0205306
I35_RS01990	anthranilate phosphoribosyltransferase	trpD	F	BCAL0397	anthranilate phosphoribosyltransferase	trpD	413794	414825	1032	-	CDS	330	157	187	65	0.319777	0.152141	0.181211	0.0629942	0.0242436	0.0192109	0.0190252	0.00700665	-0.335678	0.00503268	-0.349688	0.00521834	-0.342683	0.00512551	-1.7908	0.0172369
I35_RS01995	anthranilate synthase subunit II		EH	BCAL0398	anthranilate synthase component II	trpG	414839	415438	600	-	CDS	260	10	3	47	0.43335	0.0166833	0.00501667	0.07835	0.032854	0.0021066	0.000526696	0.00871463	-3.96308	0.0307474	-5.96295	0.0323273	-4.96302	0.0315373	-1.91456	0.0241393
I35_RS02000	anthranilate synthase subunit I		E	BCAL0399	anthranilate synthase component I	trpE	415452	416945	1494	-	CDS	573	188	378	99	0.383541	0.125843	0.253019	0.0662718	0.0290777	0.0158902	0.0265642	0.0073712	-0.871776	0.0131875	-0.13043	0.0025135	-0.501103	0.00785051	-1.97994	0.0217065
I35_RS02005	phosphoglycolate phosphatase		G	BCAL0400	putative phosphoglycolate phosphatase		417303	418067	765	-	CDS	242	188	188	174	0.316353	0.245765	0.245765	0.227464	0.023984	0.0310327	0.0258026	0.0253001	0.371718	-0.0070487	0.105449	-0.00181868	0.238583	-0.00443369	0.0770748	-0.00131617
I35_RS02010	ribulose-phosphate 3-epimerase		G	BCAL0401	ribulose-phosphate 3-epimerase		418072	418758	687	-	CDS	173	38	47	92	0.251834	0.0553275	0.0684279	0.13393	0.0190925	0.00698619	0.00718419	0.0148966	-1.45043	0.0121063	-1.41011	0.0119083	-1.43027	0.0120073	-0.358022	0.00419589
I35_RS02015	magnesium transporter ApaG		P	BCAL0402	ApaG protein	apaG	418937	419311	375	+	CDS	181	72	174	165	0.482693	0.192027	0.464027	0.440027	0.0365949	0.0242472	0.0487178	0.0489428	-0.593825	0.0123477	0.412807	-0.0121229	-0.0905091	0.000112397	0.419455	-0.0123479
I35_RS02020	hypothetical protein		M	BCAL0403	putative outer membrane-bound lytic murein transglycosylase		419397	420629	1233	+	CDS	170	13	6	110	0.137883	0.0105515	0.00487429	0.0892214	0.0104535	0.00133234	0.000511748	0.00992382	-2.97195	0.00912113	-4.3524	0.00994172	-3.66218	0.00953142	-0.0750137	0.000529645
I35_RS02025	phenylacetate-CoA ligase		H	BCAL0404	PaaK1	paaK1	420884	422182	1299	-	CDS	426	297	191	276	0.327952	0.228645	0.147044	0.212479	0.0248633	0.028871	0.015438	0.0236334	0.215599	-0.00400763	-0.687533	0.00942533	-0.235967	0.00270885	-0.0731955	0.00122998
I35_RS02030	phenylacetic acid degradation protein		Q	BCAL0405	phenylacetic acid degradation protein PaaI	paaI	422221	422673	453	-	CDS	102	90	149	70	0.225188	0.198698	0.32894	0.154547	0.0170724	0.0250895	0.0345352	0.0171898	0.555422	-0.00801715	1.0164	-0.0174628	0.785913	-0.01274	0.00989355	-0.000117479
I35_RS02035	enoyl-CoA hydratase		I	BCAL0406	enoyl-CoA hydratase	paaG	422675	423466	792	-	CDS	259	146	188	157	0.327033	0.184356	0.237386	0.198245	0.0247936	0.0232786	0.024923	0.0220502	-0.0909656	0.00151504	0.00750776	-0.000129362	-0.0417289	0.000692838	-0.16918	0.00274347
I35_RS02040	acetyl-CoA acetyltransferase		I	BCAL0407	beta-ketoadipyl CoA thiolase	pcaF	423512	424714	1203	-	CDS	578	379	410	380	0.480474	0.315054	0.340823	0.315885	0.0364266	0.0397818	0.0357827	0.0351349	0.127116	-0.00335521	-0.0257292	0.000643878	0.0506936	-0.00135566	-0.0520858	0.00129166
I35_RS02045	aldehyde dehydrogenase		C	BCAL0408	PacL	pacL	424802	426508	1707	-	CDS	687	731	569	441	0.402466	0.428243	0.333339	0.258354	0.0305125	0.0540741	0.034997	0.0287359	0.825535	-0.0235616	0.197829	-0.00448446	0.511682	-0.014023	-0.0865485	0.00177665
I35_RS02050	enoyl-CoA hydratase		I	BCAL0409	enoyl-CoA hydratase	paaF	426638	427414	777	+	CDS	333	227	252	204	0.428584	0.292162	0.324337	0.262561	0.0324927	0.0368913	0.0340519	0.0292039	0.183165	-0.0043986	0.0676216	-0.00155924	0.125393	-0.00297892	-0.153954	0.00328879
I35_RS02055	hypothetical protein		S	BCAL2312	hypothetical protein		427525	427782	258	-	CDS	44	67	34	37	0.170581	0.259729	0.131822	0.14345	0.0129324	0.0327959	0.0138399	0.0159555	1.34252	-0.0198634	0.0978338	-0.00090741	0.720177	-0.0103854	0.303055	-0.00302301
I35_RS02060	16S ribosomal RNA		S				427980	429515	1536	+	RNA	646	563	723	574	0.420579	0.366543	0.47071	0.373704	0.0318858	0.0462833	0.0494194	0.041566	0.537579	-0.0143975	0.632165	-0.0175336	0.584872	-0.0159656	0.382491	-0.00968021
I35_RS02065	tRNA-Ile		S				429578	429654	77	+	RNA	9	15	12	19	0.117013	0.194935	0.155974	0.246883	0.00887121	0.0246144	0.0163756	0.02746	1.4723	-0.0157432	0.884343	-0.00750437	1.17832	-0.0116238	1.63013	-0.0185888
I35_RS02070	tRNA-Ala		S				429693	429768	76	+	RNA	31	27	20	21	0.408026	0.355395	0.263289	0.276447	0.0309341	0.0448756	0.0276425	0.0307484	0.536735	-0.0139415	-0.162306	0.00329153	0.187214	-0.00532501	-0.00868614	0.000185687
I35_RS02075	23S ribosomal RNA		S				430041	432934	2894	+	RNA	980	867	966	931	0.338635	0.299589	0.333798	0.321704	0.0256733	0.037829	0.0350451	0.0357821	0.559227	-0.0121558	0.448948	-0.00937188	0.504087	-0.0107638	0.478971	-0.0101088
I35_RS02080	5S ribosomal RNA		S				433081	433194	114	+	RNA	2	3	1	7	0.0176316	0.0264035	0.00885965	0.0614912	0.00133672	0.00333397	0.000930167	0.00683948	1.31854	-0.00199725	-0.523134	0.000406552	0.397704	-0.000795347	2.35519	-0.00550276
I35_RS02085	molybdopterin oxidoreductase		C	BCAL3475	putative molybdopterin-containing oxidoreductase		433421	435496	2076	+	CDS	785	453	476	530	0.378136	0.218213	0.229292	0.255303	0.028668	0.0275537	0.0240732	0.0283966	-0.0571932	0.00111426	-0.252013	0.00459479	-0.154603	0.00285452	-0.0137202	0.000271344
I35_RS02090	long-chain fatty acid--CoA ligase		IQ	BCAL3474	Long-chain-fatty-acid--CoA ligase	fadD	435634	437307	1674	+	CDS	732	481	463	631	0.437282	0.287342	0.276589	0.376947	0.0331521	0.0362826	0.0290389	0.0419267	0.130179	-0.00313052	-0.191114	0.0041132	-0.0304677	0.000491342	0.338771	-0.00877464
I35_RS02095	porin		M	BCAL3473	putative outer membrane porin		437564	438715	1152	-	CDS	650	416	544	446	0.564245	0.36112	0.472231	0.387161	0.0427776	0.0455985	0.0495791	0.0430628	0.0921313	-0.00282092	0.212877	-0.00680153	0.152504	-0.00481122	0.00958537	-0.000285164
I35_RS02100	2-nonaprenyl-3-methyl-6-methoxy-1,4-benzoquinol hydroxylase		H	BCAL3472	hypothetical protein		438992	439618	627	+	CDS	17	31	14	10	0.0271292	0.0494577	0.0223445	0.0159649	0.00205677	0.00624502	0.00234593	0.00177573	1.60233	-0.00418825	0.18978	-0.000289161	0.896053	-0.0022387	-0.21197	0.000281042
I35_RS02105	transcriptional regulator MraZ		K	BCAL3471	cell division protein MraZ	mraZ	440005	440433	429	+	CDS	0	0	0	0	2.331e-05	2.331e-05	2.331e-05	2.331e-05	1.76722e-06	2.94335e-06	2.4473e-06	2.5927e-06	0.735975	-1.17613e-06	0.469706	-6.80076e-07	0.602841	-9.28102e-07	0.552971	-8.25478e-07
I35_RS02110	16S rRNA (cytosine(1402)-N(4))-methyltransferase		J	BCAL3470	S-adenosyl-methyltransferase MraW	mraW	440457	441398	942	+	CDS	3	2	0	0	0.00319533	0.00213376	1.06157e-05	1.06157e-05	0.00024225	0.000269429	1.11453e-06	1.18075e-06	0.153407	-2.71788e-05	-7.76391	0.000241136	-3.80525	0.000106979	-7.68065	0.00024107
I35_RS02115	cell division protein FtsL		D	BCAL3469	cell division protein FtsL	ftsL	441395	441736	342	+	CDS	0	0	0	0	2.92398e-05	2.92398e-05	2.92398e-05	2.92398e-05	2.21678e-06	3.6921e-06	3.06986e-06	3.25225e-06	0.735975	-1.47532e-06	0.469706	-8.53078e-07	0.602841	-1.1642e-06	0.552971	-1.03547e-06
I35_RS02120	cell division protein		M	BCAL3468	peptidoglycan synthetase FtsI	ftsI	441733	443580	1848	+	CDS	12	2	1	6	0.00649892	0.00108766	0.000546537	0.00325216	0.000492708	0.000137339	5.73805e-05	0.000361728	-1.84299	0.00035537	-3.1021	0.000435328	-2.47255	0.000395349	-0.445828	0.00013098
I35_RS02125	UDP-N-acetylmuramoylalanyl-D-glutamate--2, 6-diaminopimelate ligase		M	BCAL3467	UDP-N-acetylmuramoylalanyl-D-glutamate--2, 6-diaminopimelate ligase	murE	443577	445115	1539	+	CDS	0	2	0	0	6.49773e-06	0.00130604	6.49773e-06	6.49773e-06	4.92618e-07	0.000164914	6.82191e-07	7.22722e-07	8.38703	-0.000164421	0.469706	-1.89573e-07	4.42837	-8.23054e-05	0.552971	-2.30104e-07
I35_RS02130	UDP-N-acetylmuramoyl-tripeptide--D-alanyl-D-alanine ligase		M	BCAL3466	UDP-N-acetylmuramoylalanyl-D-glutamyl-2,6-diami nopimelate--D-alanyl-D-alanyl ligase	murF	445112	446518	1407	+	CDS	1	0	2	0	0.000717839	7.10732e-06	0.00142857	7.10732e-06	5.44222e-05	8.9744e-07	0.000149985	7.90525e-07	-5.92224	5.35248e-05	1.46255	-9.55623e-05	-2.22985	-2.10188e-05	-6.10524	5.36317e-05
I35_RS02135	phospho-N-acetylmuramoyl-pentapeptide transferase		M	BCAL3465	phospho-N-acetylmuramoyl-pentapeptide- transferase	mraY	446535	447704	1170	+	CDS	2	2	0	3	0.00171795	0.00171795	8.54701e-06	0.00257265	0.000130244	0.000216925	8.97344e-07	0.000286148	0.735975	-8.66806e-05	-7.18135	0.000129347	-3.22269	2.13332e-05	1.13554	-0.000155903
I35_RS02140	UDP-N-acetylmuramoylalanine--D-glutamate ligase		M	BCAL3464	UDP-N-acetylmuramoyl-L-alanyl-D-glutamate synthetase	murD	447733	449244	1512	+	CDS	1	3	0	0	0.000667989	0.00199074	6.61376e-06	6.61376e-06	5.06429e-05	0.00025137	6.94373e-07	7.35628e-07	2.31138	-0.000200728	-6.18851	4.99485e-05	-1.93856	-7.53895e-05	-6.10524	4.99073e-05
I35_RS02145	cell division protein FtsW		D	BCAL3463	cell division protein FtsW	ftsW	449241	450524	1284	+	CDS	4	0	1	0	0.00312305	7.78816e-06	0.000786604	7.78816e-06	0.000236771	9.8341e-07	8.2585e-05	8.66253e-07	-7.91148	0.000235787	-1.51954	0.000154186	-4.71551	0.000194987	-8.09449	0.000235905
I35_RS02150	UDP-N-acetylglucosamine--N-acetylmuramyl-(pentapeptide) pyrophosphoryl-undecaprenol N-acetylglucosamine transferase		M	BCAL3462	undecaprenyldiphospho-muramoylpentapeptide beta-N- acetylglucosaminyltransferase	murG	450521	451624	1104	+	CDS	24	4	0	9	0.0217482	0.00363225	9.05797e-06	0.00816123	0.00164882	0.000458643	9.50989e-07	0.000907749	-1.84599	0.00119017	-10.7597	0.00164786	-6.30285	0.00141902	-0.861065	0.000741067
I35_RS02155	UDP-N-acetylmuramate--alanine ligase	murC	M	BCAL3461	UDP-N-acetylmuramate--L-alanine ligase	murC	451621	453018	1398	+	CDS	3	0	3	1	0.00215308	7.15308e-06	0.00215308	0.000722461	0.000163233	9.03217e-07	0.00022605	8.03571e-05	-7.49764	0.00016233	0.469706	-6.28166e-05	-3.51397	4.97567e-05	-1.02244	8.2876e-05
I35_RS02160	D-alanine--D-alanine ligase		F	BCAL3460	D-alanine--D-alanine ligase	ddl	453020	453961	942	+	CDS	4	0	0	0	0.0042569	1.06157e-05	1.06157e-05	1.06157e-05	0.000322732	1.34044e-06	1.11453e-06	1.18075e-06	-7.91148	0.000321392	-8.17775	0.000321618	-8.04462	0.000321505	-8.09449	0.000321552
I35_RS02165	cell division protein FtsQ		D	BCAL3459	cell division protein FtsQ	ftsQ	453981	454733	753	+	CDS	10	4	0	11	0.0132935	0.00532537	1.32802e-05	0.0146215	0.00100783	0.000672433	1.39428e-06	0.00162631	-0.583793	0.000335399	-9.49752	0.00100644	-5.04066	0.000670918	0.690344	-0.000618474
I35_RS02170	cell division protein FtsA		D	BCAL3458	cell division protein FtsA	ftsA	454760	455992	1233	+	CDS	7	0	0	0	0.00568532	8.1103e-06	8.1103e-06	8.1103e-06	0.000431026	1.02409e-06	8.51494e-07	9.02084e-07	-8.7173	0.000430002	-8.98356	0.000430175	-8.85043	0.000430089	-8.9003	0.000430124
I35_RS02175	cell division protein FtsZ		D	BCAL3457	cell division protein FtsZ	ftsZ	456105	457301	1197	+	CDS	5	1	2	2	0.00418546	0.000843776	0.0016792	0.0016792	0.000317316	0.000106543	0.000176298	0.000186772	-1.57448	0.000210773	-0.847909	0.000141019	-1.21119	0.000175896	-0.764644	0.000130544
I35_RS02180	peroxiredoxin		O	BCAL3456	putative thioredoxin reductase		457499	458005	507	+	CDS	247	203	71	117	0.487199	0.400414	0.140059	0.230789	0.0369365	0.0505602	0.0147047	0.0256699	0.452956	-0.0136237	-1.32877	0.0222318	-0.437906	0.00430402	-0.524966	0.0112665
I35_RS02185	UDP-3-O-[3-hydroxymyristoyl] N-acetylglucosamine deacetylase		M	BCAL3455	UDP-3-O-[3-hydroxymyristoyl] N-acetylglucosamine deacetylase	lpxC	458246	459163	918	+	CDS	8	8	2	5	0.00872549	0.00872549	0.00218954	0.00545752	0.000661514	0.00110177	0.000229878	0.000607023	0.735975	-0.000440252	-1.5249	0.000431635	-0.394463	-4.30849e-06	-0.12402	5.44909e-05
I35_RS02190	hypothetical protein		S	BCAL3454	hypothetical protein		459245	459721	477	-	CDS	14	92	30	11	0.0293711	0.192893	0.062914	0.0230818	0.00222674	0.0243566	0.00660529	0.00256731	3.45131	-0.0221298	1.56869	-0.00437856	2.51	-0.0132542	0.205329	-0.000340577
I35_RS02195	protein translocase subunit SecA	secA	U	BCAL3453	preprotein translocase subunit SecA	secA	459978	462779	2802	+	CDS	0	1	2	4	3.56888e-06	0.000360457	0.000717345	0.00143112	2.70571e-07	4.55148e-05	7.53134e-05	0.000159179	7.39419	-4.52442e-05	8.12076	-7.50429e-05	7.75747	-6.01436e-05	9.20043	-0.000158909
I35_RS02200	N-acetylglutamate synthase	argJ	E	BCAL3452	bifunctional ornithine acetyltransferase/N-acetylglutamate synthase protein	argJ	462924	464165	1242	+	CDS	17	0	1	8	0.0136957	8.05153e-06	0.000813205	0.00644928	0.00103832	1.01667e-06	8.53777e-05	0.000717333	-9.99619	0.0010373	-3.60425	0.000952943	-6.80022	0.000995124	-0.533538	0.000320988
I35_RS02205	ATPase AAA		S	BCAL3451	hypothetical protein		464185	465054	870	+	CDS	347	218	369	232	0.398862	0.250586	0.424149	0.266678	0.0302393	0.0316415	0.0445311	0.0296618	0.0653921	-0.00140217	0.558389	-0.0142918	0.31189	-0.00784699	-0.027819	0.000577509
I35_RS02210	7,8-dihydro-8-oxoguanine-triphosphatase		L	BCAL3450	NUDIX hydrolase		465051	465494	444	+	CDS	107	201	228	103	0.241014	0.452725	0.513536	0.232005	0.0182722	0.0571655	0.0539157	0.0258051	1.6455	-0.0388933	1.56106	-0.0356436	1.60328	-0.0372684	0.49801	-0.00753297
I35_RS02215	hypothetical protein		S				465555	465755	201	-	CDS	40	28	17	31	0.199055	0.139353	0.0846269	0.154279	0.0150911	0.0175961	0.00888491	0.0171599	0.221556	-0.00250499	-0.764271	0.00620621	-0.271357	0.00185061	0.185344	-0.00206881
I35_RS02220	cell division protein ZapD		D	BCAL3449	hypothetical protein		465784	466539	756	-	CDS	281	239	204	185	0.371706	0.316151	0.269854	0.244722	0.0281805	0.0399203	0.0283318	0.0272197	0.502424	-0.0117398	0.00772456	-0.00015129	0.255075	-0.00594554	-0.050047	0.000960818
I35_RS02225	dephospho-CoA kinase		H	BCAL3448	dephospho-CoA kinase	coaE	466649	467257	609	-	CDS	38	4	17	24	0.0624138	0.00658456	0.027931	0.0394253	0.00473183	0.000831432	0.00293246	0.00438515	-2.50873	0.0039004	-0.69029	0.00179938	-1.59951	0.00284989	-0.109772	0.000346681
I35_RS02230	peptidase A24		NOU	BCAL3447	type IV prepilin leader peptide type M1	gspO	467259	468170	912	-	CDS	283	102	103	213	0.310318	0.111853	0.11295	0.233564	0.0235264	0.0141237	0.0118585	0.0259786	-0.736167	0.00940276	-0.988362	0.0116679	-0.862265	0.0105353	0.143039	-0.00245213
I35_RS02235	secretion system protein		U	BCAL3446	type IV pilus assembly protein PilC	pilC	468216	469421	1206	-	CDS	446	249	261	359	0.369826	0.206476	0.216426	0.297687	0.0280379	0.0260717	0.0227224	0.0331108	-0.104897	0.00196627	-0.303265	0.00531554	-0.204081	0.0036409	0.239919	-0.00507281
I35_RS02240	type II secretion system protein E		NU	BCAL3445	putative type IV pilus assembly protein		469430	470704	1275	-	CDS	424	325	363	298	0.332557	0.25491	0.284714	0.233733	0.0252124	0.0321874	0.0298919	0.0259974	0.352361	-0.00697497	0.245617	-0.00467942	0.298989	-0.0058272	0.0442337	-0.000784997
I35_RS02245	magnesium and cobalt efflux protein CorC		P	BCAL3444	hypothetical protein		470826	472118	1293	-	CDS	601	274	314	383	0.464818	0.211918	0.242854	0.296218	0.0352397	0.0267588	0.025497	0.0329474	-0.397185	0.00848085	-0.466872	0.00974267	-0.432029	0.00911176	-0.0970357	0.00229227
I35_RS02250	tRNA-Pro		S				472260	472336	77	-	RNA	1	3	6	7	0.0131169	0.0390909	0.0780519	0.091039	0.000994442	0.004936	0.00819461	0.010126	2.31138	-0.00394156	3.04272	-0.00720017	2.67705	-0.00557086	3.34803	-0.00913154
I35_RS02255	octaprenyl diphosphate synthase		H	BCAL3443	octaprenyl-diphosphate synthase	ispB	472485	473480	996	-	CDS	11	1	21	13	0.0110542	0.00101406	0.0210944	0.0130622	0.000838064	0.000128045	0.00221468	0.00145287	-2.71041	0.000710019	1.40197	-0.00137662	-0.654222	-0.0003333	0.793778	-0.00061481
I35_RS02260	hypothetical protein		S				473413	473610	198	+	CDS	26	0	54	23	0.131364	5.05051e-05	0.272778	0.116212	0.00995919	6.37726e-06	0.0286387	0.0129259	-10.6089	0.00995281	1.52387	-0.0186795	-4.5425	-0.00436336	0.376166	-0.00296672
I35_RS02265	50S ribosomal protein L21		J	BCAL3442	50S ribosomal protein L21	rplU	473691	474002	312	+	CDS	0	0	0	0	3.20513e-05	3.20513e-05	3.20513e-05	3.20513e-05	2.42993e-06	4.04711e-06	3.36504e-06	3.56497e-06	0.735975	-1.61718e-06	0.469706	-9.35105e-07	0.602841	-1.27614e-06	0.552971	-1.13503e-06
I35_RS02270	50S ribosomal protein L27	rpmA	J	BCAL3441	50S ribosomal protein L27	rpmA	474027	474290	264	+	CDS	3	0	0	1	0.0114015	3.78788e-05	3.78788e-05	0.00382576	0.000864394	4.78295e-06	3.97686e-06	0.000425527	-7.49764	0.000859611	-7.76391	0.000860417	-7.63078	0.000860014	-1.02244	0.000438866
I35_RS02275	GTPase Obg	obgE	S	BCAL3440	GTPase ObgE	obgE	474477	475589	1113	+	CDS	9	0	3	3	0.00809524	8.98473e-06	0.0027044	0.0027044	0.000613732	1.1345e-06	0.000283933	0.000300802	-9.07941	0.000612597	-1.11206	0.000329799	-5.09573	0.000471198	-1.02879	0.000312929
I35_RS02280	glutamate 5-kinase		F	BCAL3439	gamma-glutamyl kinase	proB	475679	476797	1119	+	CDS	191	88	52	266	0.170697	0.0786506	0.046479	0.237721	0.0129412	0.00993119	0.00487979	0.026441	-0.381934	0.00301002	-1.40708	0.00806142	-0.894507	0.00553572	1.0308	-0.0134998
I35_RS02285	hypothetical protein		S	BCAL3438	putative lipoprotein		476893	477450	558	-	CDS	161	107	167	100	0.288548	0.191774	0.299301	0.179229	0.021876	0.0242153	0.0314234	0.0199351	0.14657	-0.00233931	0.52249	-0.00954739	0.33453	-0.00594335	-0.134035	0.00194085
I35_RS02290	RNA pyrophosphohydrolase		L	BCAL3437	dinucleoside polyphosphate hydrolase		477514	478158	645	-	CDS	159	52	180	122	0.246527	0.0806357	0.279085	0.189163	0.0186902	0.0101818	0.0293009	0.02104	-0.876282	0.00850834	0.648666	-0.0106107	-0.113808	-0.0010512	0.170853	-0.0023498
I35_RS02295	proline--tRNA ligase		J	BCAL3436	prolyl-tRNA synthetase	proS	478387	480123	1737	+	CDS	6	0	0	0	0.00345999	5.75705e-06	5.75705e-06	5.75705e-06	0.000262315	7.26942e-07	6.04428e-07	6.40339e-07	-8.49525	0.000261588	-8.76152	0.000261711	-8.62838	0.00026165	-8.67825	0.000261675
I35_RS02300	membrane protein		U	BCAL3435	MarC family integral membrane protein		480145	480753	609	+	CDS	146	56	115	104	0.239754	0.0919704	0.188851	0.170788	0.0181767	0.0116131	0.0198273	0.0189962	-0.646336	0.00656358	0.125398	-0.0016506	-0.260469	0.00245649	0.0636263	-0.000819574
I35_RS02305	hypoxanthine phosphoribosyltransferase		F	BCAL3434	hypoxanthine-guanine phosphoribosyltransferase		480838	481389	552	-	CDS	201	43	139	118	0.364149	0.0779167	0.25183	0.213786	0.0276075	0.00983852	0.0264394	0.0237788	-1.48855	0.017769	-0.0623724	0.00116813	-0.77546	0.00946857	-0.215387	0.00382875
I35_RS02310	signal recognition particle protein		U	BCAL3433	signal recognition particle protein	ffh	481484	482851	1368	-	CDS	4	0	1	1	0.00293129	7.30994e-06	0.000738304	0.000738304	0.000222232	9.23025e-07	7.75139e-05	8.21193e-05	-7.91148	0.000221309	-1.51954	0.000144718	-4.71551	0.000183014	-1.43628	0.000140113
I35_RS02315	ABC transporter permease		S	BCAL3432	cytochrome c assembly protein		482941	483834	894	+	CDS	219	81	140	150	0.244978	0.0906152	0.156611	0.167796	0.0185727	0.011442	0.0164424	0.0186635	-0.69885	0.00713075	-0.175761	0.00213028	-0.437305	0.00463051	0.00703316	-9.07633e-05
I35_RS02320	pyrimidine deaminase		S	BCAL3431	hypothetical protein		483848	484162	315	+	CDS	54	17	56	42	0.17146	0.054	0.17781	0.133365	0.0129991	0.00681857	0.0186681	0.0148338	-0.930868	0.00618051	0.522164	-0.005669	-0.204352	0.000255755	0.190477	-0.00183471
I35_RS02325	N-acetyl-anhydromuranmyl-L-alanine amidase		V	BCAL3430	N-acetyl-anhydromuranmyl-L-alanine amidase	ampD	484159	484749	591	+	CDS	138	46	40	51	0.233519	0.0778511	0.0676988	0.0863113	0.017704	0.00983024	0.00710764	0.00960014	-0.848778	0.00787378	-1.31663	0.0105964	-1.08271	0.00923508	-0.88295	0.00810388
I35_RS02330	ribonucleotide-diphosphate reductase subunit alpha		F	BCAL3429	ribonucleotide-diphosphate reductase subunit alpha		485201	488206	3006	+	CDS	7	0	2	0	0.002332	3.32668e-06	0.000668663	3.32668e-06	0.000176798	4.20059e-07	7.02024e-05	3.70016e-07	-8.7173	0.000176378	-1.33251	0.000106596	-5.0249	0.000141487	-8.9003	0.000176428
I35_RS02335	ribonucleotide-diphosphate reductase subunit beta		F	BCAL3428	ribonucleotide-diphosphate reductase subunit beta	nrdB	488572	489783	1212	+	CDS	1	0	2	0	0.000833333	8.25083e-06	0.00165842	8.25083e-06	6.31783e-05	1.04183e-06	0.000174116	9.17714e-07	-5.92224	6.21364e-05	1.46255	-0.000110937	-2.22985	-2.44005e-05	-6.10524	6.22606e-05
I35_RS02345	membrane protein		M	BCAL3426	SlyB	slyB	491102	491575	474	-	CDS	102	23	51	54	0.215211	0.0485443	0.107616	0.113945	0.016316	0.00612968	0.0112985	0.0126738	-1.4124	0.0101863	-0.530152	0.00501747	-0.971278	0.00760189	-0.364441	0.00364222
I35_RS02350	sugar kinase		G	BCAL3425	putative sugar kinase		491595	492533	939	-	CDS	366	53	126	119	0.389787	0.0564537	0.134196	0.126741	0.0295513	0.00712839	0.0140891	0.014097	-2.05157	0.0224229	-1.06864	0.0154622	-1.56011	0.0189425	-1.06783	0.0154542
I35_RS02355	lipid hydroperoxide peroxidase		O	BCAL3424	thiol peroxidase	tpx	492619	493122	504	-	CDS	249	40	241	138	0.494067	0.0793849	0.478194	0.273829	0.0374572	0.0100239	0.0502052	0.0304572	-1.9018	0.0274333	0.422595	-0.0127481	-0.7396	0.00734261	-0.29846	0.007
I35_RS02360	hypothetical protein		S	BCAL3423	hypothetical protein		493194	494591	1398	-	CDS	361	311	311	280	0.258233	0.222468	0.222468	0.200293	0.0195777	0.028091	0.0233567	0.022278	0.520897	-0.0085133	0.254628	-0.00377905	0.387763	-0.00614617	0.186411	-0.00270033
I35_RS02365	ribosomal protein L11 methyltransferase		J	BCAL3422	ribosomal protein L11 methyltransferase	prmA	494637	495539	903	-	CDS	341	130	181	235	0.377641	0.143976	0.200454	0.260255	0.0286305	0.0181798	0.0210455	0.0289473	-0.655216	0.0104507	-0.444038	0.00758495	-0.549627	0.00901782	0.0158793	-0.000316868
I35_RS02370	acetyl-CoA carboxylase biotin carboxylase subunit		I	BCAL3421	acetyl-CoA carboxylase biotin carboxylase subunit	accC	495542	496909	1368	-	CDS	6	0	0	0	0.00439327	7.30994e-06	7.30994e-06	7.30994e-06	0.000333071	9.23025e-07	7.67465e-07	8.13062e-07	-8.49525	0.000332148	-8.76152	0.000332304	-8.62838	0.000332226	-8.67825	0.000332258
I35_RS02375	acetyl-CoA carboxylase biotin carboxyl carrier protein subunit		I	BCAL3420	acetyl-CoA carboxylase biotin carboxyl carrier protein subunit	accB	496995	497468	474	-	CDS	0	0	0	3	2.1097e-05	2.1097e-05	2.1097e-05	0.00635021	1.59945e-06	2.66392e-06	2.21496e-06	0.000706314	0.735975	-1.06447e-06	0.469706	-6.15512e-07	0.602841	-8.39991e-07	8.78659	-0.000704715
I35_RS02380	3-dehydroquinate dehydratase		E	BCAL3419	3-dehydroquinate dehydratase	aroQ1	497535	497987	453	-	CDS	0	0	0	0	2.20751e-05	2.20751e-05	2.20751e-05	2.20751e-05	1.6736e-06	2.78741e-06	2.31764e-06	2.45534e-06	0.735975	-1.11382e-06	0.469706	-6.44046e-07	0.602841	-8.78931e-07	0.552971	-7.81744e-07
I35_RS02385	redoxin		CO	BCAL3418	putative thioredoxin protein		498182	498733	552	-	CDS	92	32	33	88	0.166685	0.0579891	0.0598007	0.159438	0.012637	0.00732228	0.00627843	0.0177338	-0.787293	0.00531475	-1.00918	0.0063586	-0.898237	0.00583667	0.488848	-0.00509681
I35_RS02390	UDP-N-acetylmuramate--alanine ligase		S	BCAL3417	hypothetical protein		498741	499385	645	-	CDS	228	155	135	149	0.353504	0.240326	0.209318	0.231023	0.0268005	0.0303459	0.0219761	0.025696	0.179239	-0.00354535	-0.286325	0.0048244	-0.0535427	0.000639528	-0.0607167	0.00110451
I35_RS02395	UDP-N-acetylmuramate:L-alanyl-gamma-D-glutamyl-meso-diaminopimelate ligase		M	BCAL3416	UDP-N-acetylmuramate:L-alanyl-gamma-D-glutamyl- meso-diaminopimelate ligase	mpl	499632	501017	1386	+	CDS	452	110	176	292	0.326126	0.0793723	0.126991	0.210685	0.0247249	0.0100223	0.0133327	0.0234339	-1.30275	0.0147025	-0.890991	0.0113921	-1.09687	0.0130473	-0.0773657	0.00129097
I35_RS02405	ribonuclease II		K	BCAL3414	putative exoribonuclease II		501661	503745	2085	+	CDS	34	23	8	6	0.0163118	0.011036	0.00384173	0.00288249	0.00123666	0.00139351	0.00040334	0.000320611	0.172277	-0.000156852	-1.61638	0.000833318	-0.722051	0.000338233	-1.94755	0.000916047
I35_RS02410	shikimate 5-dehydrogenase	aroE	E	BCAL3413	shikimate 5-dehydrogenase	aroE	503742	504608	867	+	CDS	184	10	16	115	0.212238	0.0115456	0.018466	0.132653	0.0160906	0.00145786	0.00193873	0.0147546	-3.4643	0.0146327	-3.05303	0.0141518	-3.25866	0.0143923	-0.125054	0.001336
I35_RS02415	peptidoglycan transglycosylase		M	BCAL3412	monofunctional biosynthetic peptidoglycan transglycosylase	mtgA	504623	505360	738	+	CDS	191	209	180	104	0.258821	0.283211	0.243916	0.140935	0.0196222	0.035761	0.0256085	0.0156758	0.865899	-0.0161388	0.384135	-0.0059863	0.625017	-0.0110625	-0.323955	0.00394648
I35_RS02420	peptidase S10		M	BCAL3411	family S10 serine peptidase		505787	507397	1611	+	CDS	294	146	393	213	0.182502	0.0906331	0.243954	0.132222	0.0138362	0.0114442	0.0256125	0.0147067	-0.273823	0.00239193	0.888407	-0.0117764	0.307292	-0.00469223	0.0880272	-0.000870511
I35_RS02425	hypothetical protein		S	BCAL3410	hypothetical protein		507483	507884	402	+	CDS	39	36	14	37	0.0970398	0.0895771	0.0348507	0.0920647	0.00735697	0.0113109	0.00365895	0.0102401	0.620529	-0.00395392	-1.00768	0.00369802	-0.193576	-0.00012795	0.477042	-0.0028831
I35_RS02430	IclR family transcriptional regulator		K	BCAL3409	IclR family regulatory protein		508235	509134	900	+	CDS	149	91	111	106	0.165567	0.101122	0.123344	0.117789	0.0125523	0.0127687	0.0129498	0.0131013	0.0246628	-0.000216425	0.0449866	-0.000397576	0.0348247	-0.000307	0.0617624	-0.000549036
I35_RS02435	2-dehydro-3-deoxygalactonokinase		G	BCAL3408	putative galactonokinase		509131	510156	1026	+	CDS	173	109	104	82	0.168626	0.106248	0.101374	0.0799318	0.0127842	0.0134159	0.0106432	0.00889056	0.06958	-0.000631681	-0.264427	0.00214098	-0.0974235	0.000754647	-0.524012	0.00389361
I35_RS02440	2-dehydro-3-deoxy-6-phosphogalactonate aldolase		G	BCAL3407	2-dehydro-3-deoxy-6-phosphogalactonate aldolase		510179	510856	678	+	CDS	85	61	31	55	0.125383	0.0899853	0.0457375	0.0811357	0.00950581	0.0113624	0.00480194	0.00902447	0.257388	-0.00185661	-0.985193	0.00470387	-0.363902	0.00142363	-0.0749674	0.000481341
I35_RS02445	short-chain dehydrogenase		IQ	BCAL3406	short chain dehydrogenase		510856	511635	780	+	CDS	93	24	14	67	0.119244	0.0307821	0.0179615	0.0859103	0.00904032	0.00388684	0.00188577	0.00955553	-1.21778	0.00515348	-2.26122	0.00715456	-1.7395	0.00615402	0.0799618	-0.000515209
I35_RS02450	arabinose ABC transporter substrate-binding protein		G	BCAL3405	putative L-arabinose transport system, exported protein		511747	512742	996	+	CDS	148	74	151	75	0.148604	0.0743072	0.151616	0.0753112	0.0112663	0.00938276	0.0159181	0.00837664	-0.263928	0.00188352	0.498656	-0.00465181	0.117364	-0.00138414	-0.427569	0.00288965
I35_RS02455	arabinose ABC transporter ATP-binding protein	araG	P	BCAL3404	L-arabinose transporter ATP-binding protein	araG	512810	514321	1512	+	CDS	254	107	134	142	0.167996	0.0707738	0.088631	0.093922	0.0127364	0.00893659	0.00930529	0.0104466	-0.511165	0.00379984	-0.452838	0.00343115	-0.482002	0.00361549	-0.285922	0.00228979
I35_RS02460	arabinose ABC transporter permease	araH	G	BCAL3403	L-arabinose transporter permease	araH	514391	515407	1017	+	CDS	266	128	129	151	0.261563	0.12587	0.126853	0.148486	0.0198301	0.0158936	0.0133182	0.0165156	-0.319249	0.00393654	-0.574291	0.0065119	-0.44677	0.00522422	-0.263865	0.00331454
I35_RS02465	3-oxoacyl-ACP reductase		IQ	BCAL3402	putative dehydrogenase		515436	516242	807	+	CDS	142	96	146	95	0.175973	0.118971	0.180929	0.117732	0.0133412	0.0150225	0.0189956	0.013095	0.171239	-0.00168132	0.509781	-0.00565445	0.34051	-0.00366788	-0.02687	0.000246178
I35_RS02470	aldose 1-epimerase		G	BCAL3401	putative epimerase		516293	517354	1062	+	CDS	187	52	68	133	0.176092	0.0489736	0.0640395	0.125245	0.0133502	0.00618389	0.00672346	0.0139306	-1.11028	0.00716635	-0.98959	0.00662679	-1.04993	0.00689657	0.0613905	-0.000580349
I35_RS02475	orotidine 5'-phosphate decarboxylase	pyrF	F	BCAL3400	orotidine 5'-phosphate decarboxylase	pyrF	517394	518221	828	+	CDS	26	0	0	3	0.031413	1.20773e-05	1.20773e-05	0.00363527	0.00238155	1.525e-06	1.26799e-06	0.000404339	-10.6089	0.00238002	-10.8751	0.00238028	-10.742	0.00238015	-2.55826	0.00197721
I35_RS02480	phosphorylcholine phosphatase		E	BCAL3399	hypothetical protein		518462	519520	1059	+	CDS	332	74	390	187	0.313513	0.0698867	0.368281	0.176591	0.0237686	0.00882458	0.0386656	0.0196417	-1.42946	0.0149441	0.701991	-0.0148969	-0.363735	2.35582e-05	-0.27514	0.00412695
I35_RS02485	competence damage-inducible protein A		S	BCAL3398	putative competence-damaged related protein		519553	520053	501	-	CDS	152	37	91	117	0.303413	0.0738723	0.181657	0.233553	0.0230029	0.00932783	0.019072	0.0259774	-1.3022	0.0136751	-0.270363	0.00393095	-0.786284	0.00880303	0.175437	-0.00297443
I35_RS02490	phosphatidylglycerophosphatase		I	BCAL3397	putative phosphatidylglycerophosphatase		520085	520630	546	-	CDS	154	65	113	102	0.28207	0.119066	0.206978	0.186832	0.0213848	0.0150344	0.0217305	0.0207807	-0.508315	0.00635037	0.0231326	-0.000345653	-0.242591	0.00300236	-0.0413422	0.000604111
I35_RS02495	thiamine monophosphate kinase		H	BCAL3396	thiamine monophosphate kinase		520620	521618	999	-	CDS	9	6	23	7	0.00901902	0.00601602	0.023033	0.00701702	0.000683767	0.000759641	0.00241822	0.000780481	0.151813	-7.5874e-05	1.82237	-0.00173445	0.98709	-0.000905163	0.190859	-9.67139e-05
I35_RS02500	phosphate acetyltransferase		C	BCAL3395	malic enzyme	maeB	521795	524095	2301	+	CDS	968	708	383	597	0.420691	0.307697	0.166454	0.259457	0.0318942	0.0388528	0.0174758	0.0288586	0.284723	-0.00695856	-0.867934	0.0144184	-0.291605	0.00372992	-0.144296	0.00303566
I35_RS02505	ribonuclease		F	BCAL3394	putative exported ribonuclease		524472	524903	432	+	CDS	92	33	30	49	0.212986	0.076412	0.0694676	0.113449	0.0161473	0.00964853	0.00729335	0.0126186	-0.742913	0.00649878	-1.14664	0.00885397	-0.944777	0.00767637	-0.355743	0.00352872
I35_RS02510	hypothetical protein		K	BCAL3393	hypothetical protein		524920	525483	564	+	CDS	66	9	30	52	0.117039	0.0159752	0.0532092	0.0922163	0.00887319	0.00201718	0.00558639	0.0102569	-2.13711	0.006856	-0.667535	0.00328679	-1.40232	0.0050714	0.209076	-0.00138375
I35_RS02515	16S rRNA methyltransferase		J	BCAL3392	16S ribosomal RNA methyltransferase RsmE		525638	526405	768	-	CDS	178	110	122	119	0.231784	0.143242	0.158867	0.154961	0.0175724	0.0180872	0.0166793	0.0172358	0.0416514	-0.00051472	-0.0752527	0.000893105	-0.0168007	0.000189192	-0.0279043	0.000336616
I35_RS02520	glyoxalase		S	BCAL3391	glyoxalase/bleomycin resistance protein/dioxygenase superfamily protein		526423	526839	417	-	CDS	147	133	82	108	0.352542	0.318969	0.196667	0.259017	0.0267276	0.0402761	0.0206479	0.0288096	0.591595	-0.0135485	-0.372336	0.00607971	0.10963	-0.00373441	0.108222	-0.00208205
I35_RS02525	spermidine synthase		H	BCAL3390	spermidine synthase		526928	527785	858	-	CDS	252	58	125	179	0.293718	0.0676107	0.145699	0.208636	0.0222679	0.00853719	0.0152969	0.023206	-1.38313	0.0137307	-0.541731	0.00697106	-0.962432	0.0103509	0.0595304	-0.000938069
I35_RS02530	transketolase		G	BCAL3389	transketolase	tktA	528002	530074	2073	+	CDS	12	0	2	1	0.00579354	4.82393e-06	0.000969609	0.000487217	0.000439231	6.09116e-07	0.000101798	5.41916e-05	-9.49405	0.000438622	-2.10926	0.000337432	-5.80165	0.000388027	-3.01884	0.000385039
I35_RS02535	glyceraldehyde-3-phosphate dehydrogenase	gapA	C	BCAL3388	glyceraldehyde 3-phosphate dehydrogenase 1	gapA	530162	531172	1011	+	CDS	70	2	3	8	0.0692483	0.00198813	0.00297725	0.00792285	0.00524998	0.000251041	0.000312579	0.000881234	-4.38632	0.00499894	-4.07002	0.0049374	-4.22817	0.00496817	-2.57472	0.00436875
I35_RS02540	LysR family transcriptional regulator		K	BCAL3387	LysR family regulatory protein		531250	532140	891	-	CDS	215	265	132	148	0.241313	0.29743	0.148159	0.166117	0.0182949	0.0375564	0.0155551	0.0184766	1.03762	-0.0192615	-0.23405	0.00273976	0.401784	-0.00826088	0.0142621	-0.000181756
I35_RS02545	gluconate 5-dehydrogenase		IQ	BCAL3386	gluconate 5-dehydrogenase	idnO	532291	533064	774	+	CDS	314	286	220	229	0.405698	0.369522	0.284251	0.295879	0.0307575	0.0466595	0.0298432	0.0329097	0.60123	-0.0159019	-0.0435352	0.000914285	0.278847	-0.00749382	0.0975713	-0.00215213
I35_RS02550	phosphoesterase		E	BCAL3385	putative L-idonate 5-dehydrogenase	idnD	533078	534136	1059	+	CDS	291	161	223	160	0.274797	0.15204	0.210585	0.151095	0.0208334	0.019198	0.0221092	0.0168059	-0.117943	0.00163542	0.0857458	-0.00127576	-0.0160988	0.000179829	-0.309935	0.00402756
I35_RS02555	transporter		EGP	BCAL3384	major facilitator superfamily protein		534262	535461	1200	-	CDS	371	223	258	234	0.309175	0.185842	0.215008	0.195008	0.0234398	0.0234662	0.0225736	0.0216902	0.00162532	-2.64217e-05	-0.0543249	0.000866217	-0.0263498	0.000419898	-0.111917	0.00174959
I35_RS02560	transcriptional regulator		K	BCAL3383	DNA-binding transcriptional regulator CynR		535774	536664	891	+	CDS	267	147	291	145	0.299675	0.164994	0.326611	0.16275	0.0227195	0.0208338	0.0342906	0.0181021	-0.125004	0.00188569	0.593881	-0.0115711	0.234438	-0.00484269	-0.32777	0.00461735
I35_RS02565	GntR family transcriptional regulator		K	BCAL3382	GntR family regulatory protein		536695	537387	693	-	CDS	190	125	174	143	0.274185	0.18039	0.251097	0.206364	0.020787	0.0227778	0.0263624	0.0229532	0.131943	-0.00199074	0.342801	-0.00557542	0.237372	-0.00378308	0.143012	-0.00216617
I35_RS02570	C4-dicarboxylate ABC transporter		P	BCAL3381	C4-dicarboxylate transporter DctA	dctA	537630	538949	1320	+	CDS	451	327	320	269	0.341674	0.247735	0.242432	0.203795	0.0259037	0.0312814	0.0254527	0.0226675	0.27215	-0.00537777	-0.0253363	0.000450943	0.123407	-0.00246341	-0.192528	0.00323612
I35_RS02575	allantoicase		F	BCAL3380	allantoicase		539054	540061	1008	+	CDS	249	77	123	170	0.247034	0.0763988	0.122034	0.168661	0.0187286	0.00964686	0.0128122	0.0187596	-0.957111	0.00908173	-0.547722	0.00591637	-0.752416	0.00749905	0.00238716	-3.10149e-05
I35_RS02580	ureidoglycolate lyase		F	BCAL3379	ureidoglycolate hydrolase		540076	540609	534	+	CDS	105	123	95	85	0.196648	0.230356	0.177921	0.159195	0.0149087	0.029087	0.0186798	0.0177067	0.964224	-0.0141783	0.325331	-0.00377117	0.644777	-0.00897475	0.248149	-0.00279809
I35_RS02585	Fur family transcriptional regulator		K	BCAL3378	ferric uptake regulator	fur	540704	541132	429	-	CDS	4	1	2	3	0.00934732	0.00235431	0.00468531	0.00701632	0.000708657	0.000297279	0.000491907	0.000780403	-1.25327	0.000411378	-0.526701	0.00021675	-0.889986	0.000314064	0.139132	-7.17464e-05
I35_RS02590	hypothetical protein		M	BCAL3377	putative outer membrane protein	omlA	541274	542071	798	+	CDS	47	76	83	44	0.0589098	0.0952506	0.104023	0.0551504	0.00446618	0.0120273	0.0109212	0.00613421	1.4292	-0.0075611	1.29002	-0.00645506	1.35961	-0.00700808	0.457835	-0.00166803
I35_RS02595	4-hydroxy-tetrahydrodipicolinate reductase		E	BCAL3376	dihydrodipicolinate reductase	dapB	542137	542934	798	+	CDS	256	100	139	168	0.320815	0.125326	0.174198	0.210539	0.0243222	0.0158249	0.0182889	0.0234176	-0.620081	0.00849734	-0.411305	0.0060333	-0.515693	0.00726532	-0.0546818	0.000904622
I35_RS02600	flagellar motor protein MotA		U	BCAL3375	putative transport-related membrane protein		542953	543621	669	+	CDS	197	136	297	146	0.294484	0.203303	0.443961	0.218251	0.022326	0.0256711	0.0466111	0.0242754	0.201419	-0.00334508	1.06195	-0.0242851	0.631684	-0.0138151	0.12077	-0.00194939
I35_RS02605	biopolymer transporter ExbD		U	BCAL3374	putative transport-related membrane protein		543646	544104	459	+	CDS	138	127	91	64	0.300675	0.27671	0.198279	0.139455	0.0227954	0.0349401	0.0208171	0.0155112	0.616144	-0.0121448	-0.13097	0.00197824	0.242587	-0.00508326	-0.555432	0.00728419
I35_RS02610	leucyl-tRNA synthetase	leuS	J	BCAL3373	leucyl-tRNA synthetase	leuS	544369	546963	2595	+	CDS	11	0	2	9	0.00424277	3.85356e-06	0.000774566	0.00347206	0.000321661	4.86589e-07	8.13211e-05	0.000386187	-9.36862	0.000321175	-1.98384	0.00024034	-5.67623	0.000280758	0.263756	-6.45253e-05
I35_RS02615	hypothetical protein		M	BCAL3372	putative lipoprotein		547002	547553	552	+	CDS	6	0	2	1	0.0108877	1.81159e-05	0.0036413	0.00182971	0.000825438	2.2875e-06	0.000382298	0.000203513	-8.49525	0.00082315	-1.11046	0.00044314	-4.80285	0.000633145	-2.02004	0.000621925
I35_RS02620	DNA polymerase III subunit delta		L	BCAL3371	DNA polymerase III subunit delta	holA	547572	548666	1095	+	CDS	9	2	12	8	0.00822831	0.00183562	0.010968	0.00731507	0.00062382	0.000231783	0.00115153	0.000813632	-1.42836	0.000392038	0.884343	-0.000527705	-0.272007	-6.78336e-05	0.383246	-0.000189812
I35_RS02625	gamma-glutamyl phosphate reductase		E	BCAL3370	gamma-glutamyl phosphate reductase	proA	548876	550147	1272	+	CDS	165	44	79	109	0.129725	0.0345991	0.0621148	0.0856997	0.00983495	0.00436882	0.00652138	0.00953211	-1.17068	0.00546613	-0.59274	0.00331357	-0.881708	0.00438985	-0.0451217	0.000302837
I35_RS02630	membrane protein		S	BCAL3369	hypothetical protein		550177	550593	417	+	CDS	21	1	9	14	0.0503837	0.00242206	0.0216067	0.0335971	0.00381979	0.000305833	0.00226847	0.0037369	-3.64267	0.00351395	-0.751771	0.00155131	-2.19722	0.00253263	-0.031648	8.28811e-05
I35_RS02635	transcriptional regulator		K	BCAL3368	putative regulatory protein		550702	551550	849	-	CDS	225	126	171	139	0.265029	0.148422	0.201425	0.163734	0.0200929	0.0187412	0.0211475	0.0182116	-0.100476	0.00135175	0.0737977	-0.00105455	-0.0133391	0.000148599	-0.141829	0.00188132
I35_RS02640	phosphogluconate dehydratase		EG	BCAL3367	phosphogluconate dehydratase	edd	551845	553701	1857	+	CDS	756	378	547	418	0.407114	0.20356	0.294567	0.2251	0.0308649	0.0257034	0.0309263	0.0250371	-0.264006	0.00516146	0.00286805	-6.14197e-05	-0.130569	0.00255002	-0.301897	0.00582774
I35_RS02645	2-dehydro-3-deoxyphosphogluconate aldolase		G	BCAL3366	KHG/KDPG aldolase	eda	553721	554347	627	+	CDS	6	10	33	2	0.00958533	0.0159649	0.0526475	0.00320574	0.000726701	0.00201589	0.00552742	0.000356565	1.47198	-0.00128919	2.92717	-0.00480072	2.19958	-0.00304495	-1.0272	0.000370136
I35_RS02650	permease		EG	BCAL3365	putative gluconate permease		554567	555928	1362	+	CDS	429	218	264	249	0.314985	0.160066	0.19384	0.182827	0.0238803	0.0202115	0.0203511	0.0203353	-0.240642	0.00366876	-0.230713	0.00352917	-0.235677	0.00359897	-0.231836	0.00354502
I35_RS02655	gluconate kinase		G	BCAL3364	putative gluconokinase		555942	556445	504	+	CDS	143	66	169	97	0.28375	0.130972	0.335337	0.19248	0.0215122	0.0165378	0.0352068	0.021409	-0.379385	0.00497436	0.710699	-0.0136946	0.165657	-0.00436011	-0.00693943	0.000103226
I35_RS02660	TetR family transcriptional regulator		K	BCAL3363	TetR family regulatory protein		556517	557164	648	-	CDS	293	151	206	188	0.452176	0.23304	0.317917	0.290139	0.0342812	0.0294259	0.0333778	0.0322713	-0.220331	0.0048553	-0.0385294	0.000903415	-0.12943	0.00287936	-0.0871693	0.00200998
I35_RS02665	FAD-dependent oxidoreductase		E	BCAL3362	putative oxidoreductase		557442	558863	1422	+	CDS	408	287	237	251	0.286927	0.201835	0.166674	0.176519	0.0217531	0.0254857	0.0174989	0.0196337	0.228471	-0.00373267	-0.31395	0.00425411	-0.0427395	0.000260721	-0.147888	0.00211939
I35_RS02670	adenylosuccinate lyase		F	BCAL3361	adenylosuccinate lyase	purB	558930	560318	1389	-	CDS	1	0	1	0	0.000727142	7.19942e-06	0.000727142	7.19942e-06	5.51275e-05	9.0907e-07	7.6342e-05	8.0077e-07	-5.92224	5.42184e-05	0.469706	-2.12146e-05	-2.72627	1.65019e-05	-6.10524	5.43267e-05
I35_RS02675	LysR family transcriptional regulator		K	BCAL3360	LysR family regulatory protein		560569	561531	963	+	CDS	220	34	124	228	0.228463	0.0353167	0.128775	0.236771	0.0173207	0.00445944	0.0135199	0.0263353	-1.95756	0.0128613	-0.357406	0.00380074	-1.15748	0.00833099	0.604499	-0.00901457
I35_RS02680	glutamate dehydrogenase		C	BCAL3359	putative glutamate dehydrogenase		561809	563095	1287	+	CDS	241	99	55	203	0.187265	0.0769308	0.0427428	0.157739	0.0141973	0.00971404	0.00448753	0.0175448	-0.547472	0.00448325	-1.66162	0.00970976	-1.10455	0.0070965	0.305429	-0.00334752
I35_RS02685	ABC transporter		ET	BCAL3358	periplasmic glutamate/aspartate-binding protein	gltI	563357	564250	894	+	CDS	299	183	85	231	0.334463	0.204709	0.0950895	0.2584	0.025357	0.0258486	0.00998337	0.0287411	0.0277037	-0.000491629	-1.34478	0.0153736	-0.65854	0.00744098	0.180733	-0.00338413
I35_RS02690	glutamate/aspartate ABC transporter permease GltJ		P	BCAL3357	glutamate/aspartate transport system permease	gltJ	564335	565075	741	+	CDS	229	167	95	150	0.309055	0.225385	0.128219	0.202443	0.0234307	0.0284593	0.0134616	0.0225171	0.280499	-0.00502857	-0.799553	0.00996913	-0.259527	0.00247028	-0.0573807	0.000913626
I35_RS02695	glutamate/aspartate transporter permease GltK		P	BCAL3356	glutamate/aspartate transport system permease	gltK	565075	565752	678	+	CDS	231	69	176	149	0.340723	0.101785	0.259602	0.219779	0.0258315	0.0128523	0.0272554	0.0244453	-1.0071	0.0129792	0.0774082	-0.00142386	-0.464847	0.00577767	-0.0795749	0.00138621
I35_RS02700	arginine ABC transporter ATP-binding protein	artP	E				565749	566474	726	+	CDS	202	94	82	120	0.278251	0.12949	0.112961	0.165303	0.0210953	0.0163507	0.0118597	0.0183861	-0.367566	0.00474455	-0.830849	0.00923555	-0.599207	0.00699005	-0.198301	0.00270913
I35_RS02705	membrane protein		MU	BCAL3353	putative outer membrane autotransporter		566560	571848	5289	-	CDS	1777	954	1166	952	0.335982	0.180376	0.220459	0.179998	0.0254721	0.0227761	0.0231459	0.0200206	-0.161401	0.00269606	-0.138165	0.00232627	-0.149783	0.00251116	-0.347432	0.0054515
I35_RS02710	glutamine amidotransferase		S	BCAL3352	family C44 non-peptidase-like protein		572462	573376	915	-	CDS	468	236	391	308	0.511486	0.257934	0.427333	0.336623	0.0387778	0.0325693	0.0448654	0.0374415	-0.251716	0.00620846	0.210372	-0.0060876	-0.020672	6.04292e-05	-0.0505909	0.00133625
I35_RS02715	dihydroorotase		F	BCAL3351	dihydroorotase	pyrC	573582	574646	1065	+	CDS	22	6	9	6	0.0206667	0.00564319	0.00846009	0.00564319	0.00156682	0.000712565	0.000888218	0.000627675	-1.13675	0.000854256	-0.818854	0.000678603	-0.977801	0.000766429	-1.31975	0.000939146
I35_RS02720	membrane protein		S	BCAL3350	hypothetical protein		574643	575533	891	+	CDS	331	199	341	211	0.371504	0.223356	0.382727	0.236824	0.0281652	0.0282031	0.0401822	0.0263412	0.00194111	-3.7921e-05	0.512645	-0.0120171	0.257293	-0.00602749	-0.0965922	0.00182399
I35_RS02725	peroxiredoxin		O	BCAL3349	putative OsmC-like protein		576026	576448	423	-	CDS	244	162	159	160	0.576856	0.383002	0.37591	0.378274	0.0437337	0.0483616	0.0394665	0.0420743	0.145118	-0.00462793	-0.148117	0.00426719	-0.00149952	-0.00018037	-0.055807	0.00165942
I35_RS02730	hypothetical protein		S	BCAL3348a	hypothetical protein		576901	577209	309	-	CDS	68	28	46	55	0.220097	0.0906472	0.1489	0.178026	0.0166864	0.011446	0.0156329	0.0198013	-0.54383	0.00524041	-0.0940933	0.00105357	-0.318962	0.00314699	0.246918	-0.00311485
I35_RS02735	50S ribosomal protein L13		J	BCAL3348	50S ribosomal protein L13	rplM	577521	577949	429	+	CDS	3	0	0	0	0.00701632	2.331e-05	2.331e-05	2.331e-05	0.000531934	2.94335e-06	2.4473e-06	2.5927e-06	-7.49764	0.000528991	-7.76391	0.000529487	-7.63078	0.000529239	-7.68065	0.000529342
I35_RS02740	30S ribosomal protein S9		J	BCAL3347	30S ribosomal protein S9	rpsI	577961	578353	393	+	CDS	13	1	6	2	0.0331043	0.00256997	0.0152926	0.0051145	0.00250977	0.00032451	0.00160556	0.00056887	-2.95122	0.00218526	-0.644478	0.000904209	-1.79785	0.00154473	-2.14138	0.0019409
I35_RS02745	iron--sulfur cluster insertion protein ErpA		C	BCAL3346	iron-sulfur cluster insertion protein ErpA		578581	578952	372	+	CDS	6	6	26	8	0.0161559	0.0161559	0.0699194	0.0215323	0.00122484	0.00204	0.00734078	0.00239497	0.735975	-0.000815161	2.58334	-0.00611593	1.65966	-0.00346555	0.967408	-0.00117012
I35_RS02750	anhydro-N-acetylmuramic acid kinase		F	BCAL3345	anhydro-N-acetylmuramic acid kinase	anmK	579060	580208	1149	-	CDS	515	357	393	329	0.448225	0.310714	0.342045	0.286345	0.0339817	0.0392338	0.0359111	0.0318492	0.207339	-0.00525209	0.0796717	-0.0019294	0.143505	-0.00359074	-0.0934978	0.00213243
I35_RS02755	tyrosyl-tRNA synthetase		J	BCAL3344	tyrosyl-tRNA synthetase	tyrZ	580351	581592	1242	+	CDS	8	1	6	2	0.00644928	0.000813205	0.00483897	0.00161836	0.000488945	0.000102683	0.000508039	0.000180005	-2.25147	0.000386262	0.0552689	-1.90946e-05	-1.0981	0.000183584	-1.44164	0.00030894
I35_RS02760	D-aminoacyl-tRNA deacylase		J	BCAL3343	D-tyrosyl-tRNA(Tyr) deacylase	dtd	581589	582047	459	+	CDS	97	116	39	57	0.211351	0.252745	0.0849891	0.124205	0.0160233	0.0319141	0.00892294	0.0138149	0.994019	-0.0158907	-0.844583	0.00710039	0.0747177	-0.00439518	-0.213947	0.00220841
I35_RS02765	phosphoglycerate mutase		G	BCAL3342	putative phosphoglycerate mutase		582071	582733	663	+	CDS	273	164	192	174	0.41178	0.247376	0.289608	0.262459	0.0312186	0.0312361	0.0304057	0.0291925	0.00080497	-1.74237e-05	-0.0380662	0.000812946	-0.0186306	0.000397761	-0.0968124	0.00202619
I35_RS02770	chromosome partitioning protein ParB		S	BCAL3341	putative lipoprotein		582796	583920	1125	-	CDS	346	199	257	236	0.307564	0.176898	0.228453	0.209787	0.0233177	0.0223368	0.0239851	0.0233339	-0.0619978	0.000980819	0.0407169	-0.000667465	-0.0106405	0.000156677	0.00100548	-1.62569e-05
I35_RS02775	hypothetical protein		S	BCAL3340	hypothetical protein		584074	585027	954	-	CDS	221	195	128	155	0.231667	0.204413	0.134182	0.162484	0.0175636	0.0258112	0.0140877	0.0180726	0.555411	-0.00824763	-0.318149	0.00347586	0.118631	-0.00238589	0.0412209	-0.000509066
I35_RS02780	Holliday junction DNA helicase RuvB		L	BCAL3339	Holliday junction DNA helicase RuvB	ruvB	585051	586121	1071	-	CDS	13	4	2	11	0.0121475	0.00374416	0.00187675	0.0102801	0.000920952	0.000472775	0.000197039	0.00114343	-0.961972	0.000448177	-2.22465	0.000723913	-1.59331	0.000586045	0.312165	-0.000222474
I35_RS02785	Holliday junction DNA helicase RuvA		L	BCAL3338	Holliday junction DNA helicase RuvA	ruvA	586230	586811	582	-	CDS	14	0	36	21	0.0240722	1.71821e-05	0.0618729	0.0360997	0.00182501	2.16958e-06	0.00649598	0.00401525	-9.71627	0.00182284	1.83165	-0.00467098	-3.94231	-0.00142407	1.13759	-0.00219025
I35_RS02790	crossover junction endodeoxyribonuclease RuvC		L	BCAL3337	Holliday junction resolvase	ruvC	586983	587525	543	-	CDS	27	42	6	18	0.0497422	0.0773665	0.0110681	0.0331676	0.00377115	0.00976905	0.00116204	0.00368913	1.37321	-0.0059979	-1.69835	0.00260911	-0.162568	-0.00169439	-0.0317242	8.20208e-05
I35_RS02795	bifunctional purine biosynthesis protein PurH	purH	F	BCAL3336	bifunctional phosphoribosylaminoimidazolecarboxamide formyltransferase/IMP cyclohydrolase	purH	587680	589245	1566	-	CDS	4	0	0	0	0.00256066	6.3857e-06	6.3857e-06	6.3857e-06	0.000194134	8.06321e-07	6.70429e-07	7.10261e-07	-7.91148	0.000193328	-8.17775	0.000193464	-8.04462	0.000193396	-8.09449	0.000193424
I35_RS02800	Fis family transcriptional regulator		KL	BCAL3335	DNA-binding protein Fis	fis	589290	589523	234	-	CDS	16	16	1	26	0.0684188	0.0684188	0.00431624	0.111154	0.0051871	0.00863923	0.000453158	0.0123633	0.735975	-0.00345213	-3.51684	0.00473394	-1.39043	0.000640904	1.25306	-0.0071762
I35_RS02805	tRNA-dihydrouridine synthase B		H	BCAL3334	putative nitrogen regulation-related protein		589520	590587	1068	-	CDS	321	127	257	270	0.300571	0.118923	0.240646	0.252818	0.0227875	0.0150164	0.0252652	0.0281202	-0.601701	0.00777107	0.148912	-0.00247776	-0.226394	0.00264665	0.303366	-0.00533273
I35_RS02810	hypothetical protein		CH	BCAL3333	hypothetical protein		590716	591903	1188	-	CDS	13	1	13	8	0.0109512	0.000850168	0.0109512	0.00674242	0.000830252	0.000107351	0.00114976	0.000749939	-2.95122	0.000722901	0.469706	-0.000319504	-1.24076	0.000201699	-0.146776	8.03127e-05
I35_RS02815	Xaa-Pro aminopeptidase		E	BCAL3332	aminopeptidase P		591941	593326	1386	-	CDS	222	94	133	157	0.16018	0.0678283	0.0959668	0.113283	0.0121439	0.00856466	0.0100755	0.0126001	-0.503764	0.00357924	-0.269384	0.00206842	-0.386574	0.00282383	0.053203	-0.000456197
I35_RS02820	glutathione S-transferase		O	BCAL3331	putative glutathione S-transferase		593511	594125	615	+	CDS	230	120	294	125	0.374	0.195138	0.478065	0.203268	0.0283544	0.0246401	0.0501917	0.0226089	-0.202567	0.00371434	0.823875	-0.0218373	0.310654	-0.00906146	-0.326682	0.0057455
I35_RS02825	glutamate synthase		E	BCAL3330	putative glutamate synthase		594229	595848	1620	-	CDS	315	172	152	211	0.194451	0.106179	0.0938333	0.130253	0.0147421	0.0134072	0.00985149	0.0144876	-0.13693	0.00133486	-0.581525	0.00489058	-0.359228	0.00311272	-0.025115	0.000254415
I35_RS02830	tRNA (5-methylaminomethyl-2-thiouridylate)-methyltransferase	mnmA	J	BCAL3329	tRNA-specific 2-thiouridylase MnmA	mnmA	595967	597142	1176	-	CDS	4	0	0	1	0.00340986	8.5034e-06	8.5034e-06	0.000858844	0.000258515	1.07372e-06	8.92765e-07	9.55265e-05	-7.91148	0.000257441	-8.17775	0.000257622	-8.04462	0.000257532	-1.43628	0.000162989
I35_RS02835	NUDIX hydrolase		F	BCAL3328	putative hydrolase		597139	597648	510	-	CDS	23	6	25	17	0.0451176	0.0117843	0.0490392	0.0333529	0.00342055	0.001488	0.00514859	0.00370974	-1.20085	0.00193254	0.58995	-0.00172804	-0.305449	0.00010225	0.117093	-0.000289199
I35_RS02840	NAD(P) transhydrogenase subunit alpha		C	BCAL3327	NAD(P) transhydrogenase subunit alpha	pntAA	597928	599067	1140	+	CDS	177	88	121	154	0.155272	0.0772018	0.106149	0.135096	0.0117718	0.00974825	0.0111445	0.0150264	-0.272117	0.00202352	-0.0789984	0.000627263	-0.175557	0.00132539	0.352164	-0.00325459
I35_RS02845	NAD(P) transhydrogenase		C	BCAL3326	NAD(P) transhydrogenase subunit alpha	pntAB	599079	599405	327	+	CDS	73	23	15	40	0.223272	0.070367	0.0459021	0.122355	0.0169271	0.00888522	0.00481923	0.0136091	-0.929858	0.00804191	-1.81246	0.0121079	-1.37116	0.0100749	-0.314762	0.003318
I35_RS02850	NAD(P) transhydrogenase subunit beta		C	BCAL3325	NAD(P) transhydrogenase subunit beta	pntB	599402	600856	1455	+	CDS	278	188	271	180	0.191072	0.129216	0.186261	0.123718	0.0144859	0.0163161	0.0195554	0.0137608	0.171648	-0.00183021	0.432915	-0.00506948	0.302282	-0.00344985	-0.0740885	0.000725135
I35_RS02855	LysR family transcriptional regulator		K	BCAL3324	LysR family regulatory protein		600946	601866	921	-	CDS	104	61	89	56	0.112932	0.0662432	0.096645	0.0608143	0.00856179	0.00836452	0.0101467	0.00676419	-0.0336296	0.000197269	0.245023	-0.00158489	0.105697	-0.000693809	-0.339995	0.0017976
I35_RS02860	nitrilase		S	BCAL3323	nitrilase		601965	602888	924	+	CDS	220	143	196	147	0.238106	0.154773	0.212132	0.159102	0.0180518	0.0195431	0.0222716	0.0176964	0.114522	-0.00149137	0.303064	-0.00421982	0.208793	-0.00285559	-0.0286836	0.00035536
I35_RS02865	DNA-binding transcriptional regulator		K	BCAL3322	putative DNA-binding protein		602962	603648	687	-	CDS	105	141	27	77	0.152853	0.205255	0.0393159	0.112096	0.0115884	0.0259175	0.00412774	0.0124681	1.16125	-0.0143291	-1.48926	0.00746064	-0.164005	-0.00343422	0.105562	-0.000879716
I35_RS02870	glyoxalase		C	BCAL3321	glyoxalase/bleomycin resistance protein/dioxygenase superfamily protein		603722	604126	405	-	CDS	37	10	8	25	0.0913827	0.024716	0.0197778	0.0617531	0.00692808	0.00312089	0.00207645	0.00686861	-1.1505	0.00380719	-1.73833	0.00485163	-1.44442	0.00432941	-0.0124389	5.94768e-05
I35_RS02875	ArsR family transcriptional regulator		K	BCAL3320	ArsR family regulatory protein		604304	604636	333	+	CDS	76	32	68	40	0.228258	0.0961261	0.204234	0.12015	0.0173052	0.0121378	0.0214424	0.0133639	-0.511692	0.00516733	0.309264	-0.00413723	-0.101214	0.000515046	-0.372857	0.00394122
I35_RS02880	hypothetical protein		S	BCAL3319	hypothetical protein		604623	605093	471	+	CDS	128	56	35	79	0.271783	0.118917	0.0743312	0.167749	0.020605	0.0150157	0.00780397	0.0186583	-0.456525	0.00558932	-1.40071	0.012801	-0.928618	0.00919516	-0.143178	0.00194671
I35_RS02885	DNA methyltransferase		L	BCAL3318	putative RNA-methylase protein		605167	606468	1302	-	CDS	239	64	180	167	0.183571	0.0491628	0.138257	0.128272	0.0139173	0.00620778	0.0145154	0.0142673	-1.16473	0.00770949	0.0607122	-0.000598172	-0.552007	0.00355566	0.0358347	-0.000350017
I35_RS02890	membrane protein		L	BCAL3317	hypothetical protein		606621	608735	2115	-	CDS	517	210	345	345	0.244449	0.0992955	0.163125	0.163125	0.0185326	0.012538	0.0171264	0.0181439	-0.563759	0.00599463	-0.113848	0.00140626	-0.338804	0.00370044	-0.0305828	0.000388727
I35_RS02895	hypothetical protein		S	BCAL3316	putative lipoprotein		609215	609940	726	-	CDS	115	55	244	67	0.158416	0.0757713	0.336102	0.0923003	0.0120101	0.00956763	0.0352871	0.0102663	-0.328019	0.0024425	1.55489	-0.0232769	0.613434	-0.0104172	-0.22634	0.00174386
I35_RS02900	mammalian cell entry protein		Q	BCAL3315	mammalian cell entry related membrane protein		609937	611556	1620	-	CDS	406	208	400	226	0.250623	0.128401	0.24692	0.139512	0.0190007	0.0162132	0.0259239	0.0155175	-0.228887	0.00278755	0.448227	-0.00692316	0.10967	-0.00206781	-0.292157	0.00348322
I35_RS02905	paraquat-inducible protein A		S	BCAL3314	hypothetical protein		611549	612184	636	-	CDS	117	63	74	61	0.183978	0.0990723	0.116368	0.0959277	0.0139481	0.0125098	0.0122174	0.0106697	-0.157004	0.00143825	-0.191134	0.00173072	-0.174069	0.00158448	-0.386543	0.00327835
I35_RS02910	paraquat-inducible protein A		S	BCAL3313	hypothetical protein		612181	612846	666	-	CDS	254	54	135	118	0.381396	0.0810961	0.202718	0.177192	0.0289152	0.01024	0.0212832	0.0197085	-1.49761	0.0186752	-0.442113	0.00763199	-0.969862	0.0131536	-0.553005	0.00920662
I35_RS02915	cytochrome B561		C	BCAL3312	putative cytochrome b-561 membrane protein		613106	613666	561	+	CDS	158	83	133	106	0.281658	0.147968	0.237094	0.188966	0.0213536	0.0186839	0.0248924	0.0210181	-0.192684	0.0026697	0.221225	-0.00353878	0.0142706	-0.00043454	-0.0228443	0.000335459
I35_RS02920	polyisoprenoid-binding protein		S	BCAL3311	BcnA	bcnA	613675	614235	561	+	CDS	150	77	153	107	0.267398	0.137273	0.272745	0.190749	0.0202725	0.0173334	0.0286353	0.0212164	-0.225966	0.00293905	0.498273	-0.00836283	0.136154	-0.00271189	0.0656582	-0.000943932
I35_RS02925	polyisoprenoid-binding protein		S	BCAL3310	BcnB	bcnB	614301	614882	582	+	CDS	129	80	87	68	0.221667	0.137474	0.149502	0.116856	0.0168054	0.0173588	0.0156961	0.0129975	0.0467443	-0.000553424	-0.0985236	0.00110935	-0.0258897	0.000277965	-0.370693	0.00380792
I35_RS02930	MFS transporter		EGP	BCAL3309	major facilitator superfamily protein		615076	616353	1278	+	CDS	267	134	171	161	0.208928	0.104859	0.133811	0.125986	0.0158397	0.0132405	0.0140487	0.014013	-0.258578	0.00259911	-0.173107	0.00179098	-0.215843	0.00219504	-0.176772	0.00182663
I35_RS02935	peptidase S41		M	BCAL3308	putative peptidase		616372	617781	1410	-	CDS	218	83	189	127	0.154617	0.0588723	0.13405	0.090078	0.0117221	0.0074338	0.0140738	0.0100191	-0.657062	0.00428832	0.263774	-0.00235164	-0.196644	0.000968341	-0.226481	0.00170302
I35_RS02940	preprotein translocase subunit SecF		U	BCAL3307	preprotein translocase subunit SecF	secF	618137	619087	951	-	CDS	8	12	4	3	0.00842271	0.0126288	0.00421661	0.00316509	0.000638559	0.00159464	0.000442699	0.000352043	1.32034	-0.000956079	-0.528494	0.00019586	0.395922	-0.000380109	-0.859068	0.000286516
I35_RS02945	preprotein translocase subunit SecD		U	BCAL3306	preprotein translocase subunit SecD	secD	619106	621127	2022	-	CDS	2	0	2	0	0.000994065	4.9456e-06	0.000994065	4.9456e-06	7.5364e-05	6.2448e-07	0.000104366	5.50084e-07	-6.91508	7.47395e-05	0.469706	-2.90021e-05	-3.22269	2.28687e-05	-7.09808	7.48139e-05
I35_RS02950	preprotein translocase subunit YajC		U	BCAL3305	preprotein translocase subunit YajC	yajC	621234	621557	324	-	CDS	0	0	0	1	3.08642e-05	3.08642e-05	3.08642e-05	0.00311728	2.33994e-06	3.89722e-06	3.24041e-06	0.000346726	0.735975	-1.55728e-06	0.469706	-9.00471e-07	0.602841	-1.22888e-06	7.21118	-0.000344386
I35_RS02955	queuine tRNA-ribosyltransferase		F	BCAL3304	putative queuine tRNA-ribosyltransferase	tgt	621791	622978	1188	-	CDS	235	56	228	83	0.19782	0.0471465	0.191928	0.0698737	0.0149975	0.00595317	0.0201503	0.00777184	-1.33299	0.00904432	0.426081	-0.00515283	-0.453455	0.00194575	-0.948394	0.00722566
I35_RS02960	S-adenosylmethionine:tRNA ribosyltransferase-isomerase		F	BCAL3303	S-adenosylmethionine:tRNA ribosyltransferase-isomerase	queA	623096	624163	1068	-	CDS	183	25	148	75	0.171358	0.0234176	0.138586	0.0702341	0.0129913	0.00295694	0.01455	0.00781192	-2.13537	0.0100344	0.163478	-0.00155875	-0.985946	0.00423781	-0.733796	0.00517938
I35_RS02965	ATP-dependent DNA helicase RecG		L	BCAL3302	ATP-dependent DNA helicase RecG	recG	624331	626643	2313	+	CDS	103	3	4	33	0.0445352	0.00130134	0.00173368	0.0142715	0.00337639	0.00016432	0.000182018	0.00158738	-4.3609	0.00321207	-4.21333	0.00319437	-4.28712	0.00320322	-1.08884	0.00178901
I35_RS02970	LysR family transcriptional regulator		K	BCAL3301	oxidative stress regulatory protein	oxyR	626780	627739	960	+	CDS	206	5	1	58	0.214594	0.00521875	0.00105208	0.0604271	0.0162692	0.000658971	0.000110457	0.00672112	-4.62578	0.0156102	-7.20251	0.0161587	-5.91415	0.0158845	-1.27537	0.00954808
I35_RS02975	catalase/hydroperoxidase HPI(I)		P	BCAL3299	peroxidase/catalase KatB	katB	628364	630550	2187	+	CDS	390	257	478	347	0.178331	0.117517	0.218569	0.158669	0.01352	0.0148389	0.0229474	0.0176483	0.134288	-0.00131889	0.763236	-0.00942739	0.448762	-0.00537314	0.384437	-0.00412833
I35_RS02980	ferritin		P	BCAL3297	putative ferritin DPS-family DNA binding protein		630961	631449	489	+	CDS	98	20	51	60	0.200429	0.0409202	0.104315	0.12272	0.0151953	0.00516699	0.0109519	0.0136497	-1.55623	0.0100284	-0.472443	0.0042434	-1.01434	0.00713588	-0.154755	0.00154559
I35_RS02985	4-hydroxybenzoate polyprenyltransferase		H	BCAL3296	4-hydroxybenzoate octaprenyltransferase	ubiA	631657	632520	864	+	CDS	7	0	0	1	0.00811343	1.15741e-05	1.15741e-05	0.00116898	0.000615111	1.46146e-06	1.21515e-06	0.000130022	-8.7173	0.000613649	-8.98356	0.000613895	-8.85043	0.000613772	-2.24209	0.000485088
I35_RS02990	pyrroline-5-carboxylate reductase		E	BCAL3292	pyrroline-5-carboxylate reductase		632622	633434	813	-	CDS	51	10	3	58	0.0627429	0.0123124	0.00370234	0.071353	0.00475679	0.00155469	0.000388705	0.00793638	-1.61336	0.0032021	-3.61324	0.00436808	-2.6133	0.00378509	0.738493	-0.00317959
I35_RS02995	YggS family pyridoxal phosphate enzyme		S	BCAL3291	hypothetical protein		633488	634186	699	-	CDS	82	20	6	9	0.117325	0.0286266	0.008598	0.0128898	0.00889485	0.00361468	0.000902697	0.0014337	-1.2991	0.00528017	-3.30066	0.00799215	-2.29988	0.00663616	-2.63323	0.00746115
I35_RS03000	glycolate oxidase	glcF	C	BCAL3290	glycolate oxidase iron-sulfur subunit	glcF	634315	635541	1227	-	CDS	268	190	182	149	0.218427	0.154857	0.148337	0.121443	0.0165598	0.0195538	0.0155738	0.0135077	0.239764	-0.002994	-0.088563	0.000985987	0.0756003	-0.00100401	-0.293906	0.00305213
I35_RS03005	FAD-binding protein	glcE	C	BCAL3289	glycolate oxidase FAD binding subunit	glcE	635549	636637	1089	-	CDS	235	172	292	179	0.215803	0.157952	0.268145	0.16438	0.0163609	0.0199446	0.0281523	0.0182835	0.285745	-0.00358369	0.783002	-0.0117914	0.534374	-0.00768756	0.160289	-0.00192259
I35_RS03010	FAD-binding protein		C	BCAL3288	putative glycolate oxidase subunit GlcD	glcD	636823	638316	1494	-	CDS	420	203	212	246	0.281131	0.135884	0.141908	0.164665	0.0213137	0.017158	0.0148988	0.0183152	-0.312898	0.00415567	-0.516585	0.00641489	-0.414742	0.00528528	-0.218735	0.00299844
I35_RS03015	lactate dehydrogenase		C	BCAL3287	putative FAD-binding oxidase		638354	639763	1410	-	CDS	490	620	270	277	0.347525	0.439723	0.191496	0.196461	0.0263472	0.0555238	0.0201051	0.0218517	1.07546	-0.0291766	-0.390092	0.00624216	0.342682	-0.0114672	-0.269902	0.00449547
I35_RS03020	ATP--cobalamin adenosyltransferase		S	BCAL3286	cobalamin adenosyltransferase protein		639900	640451	552	+	CDS	125	22	113	70	0.226467	0.0398732	0.204728	0.12683	0.0171694	0.00503478	0.0214943	0.0141069	-1.76984	0.0121346	0.324113	-0.00432487	-0.722862	0.00390486	-0.283439	0.0030625
I35_RS03025	dihydropteridine reductase		C	BCAL3285	flavohemoprotein	hmpA	640546	641754	1209	+	CDS	394	426	491	220	0.325897	0.352366	0.406129	0.181977	0.0247076	0.0444931	0.0426392	0.0202407	0.84863	-0.0197856	0.787226	-0.0179316	0.817928	-0.0188586	-0.287692	0.00446684
I35_RS03030	twitching motility protein PilT		S	BCAL3284	hypothetical protein		641827	642216	390	-	CDS	109	52	75	59	0.279513	0.133359	0.192333	0.151308	0.021191	0.0168392	0.0201929	0.0168295	-0.331625	0.00435175	-0.0695995	0.000998041	-0.200612	0.0026749	-0.332458	0.00436148
I35_RS03035	prevent-host-death family protein		D	BCAL3283	hypothetical protein		642213	642482	270	-	CDS	39	20	22	28	0.144481	0.0741111	0.0815185	0.103741	0.0109537	0.009358	0.00855856	0.0115388	-0.227148	0.00159571	-0.355979	0.00239514	-0.291563	0.00199543	0.0750692	-0.000585055
I35_RS03040	phospho-2-dehydro-3-deoxyheptonate aldolase		E	BCAL3282	phospho-2-dehydro-3-deoxyheptonate aldolase	aroG	642592	643665	1074	-	CDS	412	107	117	78	0.383622	0.0996369	0.108948	0.072635	0.0290839	0.0125811	0.0114383	0.00807897	-1.20896	0.0165028	-1.34634	0.0176455	-1.27765	0.0170741	-1.84798	0.0210049
I35_RS03045	peptidase C69	tldD	S	BCAL3281	putative DNA gyrase control protein	tldD	644063	645529	1467	-	CDS	368	280	389	283	0.250859	0.190873	0.265174	0.192918	0.0190186	0.0241014	0.0278404	0.0214576	0.341708	-0.00508284	0.549768	-0.00882179	0.445738	-0.00695231	0.174079	-0.00243902
I35_RS03050	acyltransferase		S	BCAL3280	putative carbon-nitrogen hydrolase protein		645615	646442	828	-	CDS	213	119	174	133	0.257258	0.143732	0.210157	0.16064	0.0195038	0.018149	0.0220642	0.0178675	-0.103863	0.00135478	0.177955	-0.00256044	0.0370459	-0.000602833	-0.126415	0.00163627
I35_RS03055	hypothetical protein		S	BCAL3279	hypothetical protein		646505	650704	4200	-	CDS	1194	604	963	767	0.284288	0.143812	0.229288	0.182621	0.021553	0.0181591	0.0240728	0.0203124	-0.247196	0.00339389	0.159514	-0.00251978	-0.0438408	0.000437059	-0.0855264	0.00124058
I35_RS03060	glutamine-synthetase adenylyltransferase		H	BCAL3278	bifunctional glutamine-synthetase adenylyltransferase/deadenyltransferase	glnE	650936	653737	2802	+	CDS	602	429	345	397	0.21485	0.153108	0.12313	0.141688	0.0162886	0.019333	0.0129273	0.0157595	0.247199	-0.00304435	-0.333443	0.00336132	-0.0431222	0.000158484	-0.0476409	0.000529101
I35_RS03065	DNA repair protein RecN		L	BCAL3277	putative RecN DNA repair protein		653836	655485	1650	-	CDS	347	182	220	205	0.210309	0.110309	0.133339	0.124248	0.0159444	0.0139287	0.0139992	0.0138198	-0.194985	0.00201565	-0.187702	0.00194516	-0.191343	0.00198041	-0.206312	0.00212458
I35_RS03070	NAD kinase	ppnK	F	BCAL3276	NAD(+)/NADH kinase family protein	ppnK	655505	656407	903	-	CDS	43	24	58	27	0.0476301	0.0265891	0.0642414	0.0299114	0.00361103	0.00335741	0.00674465	0.00332695	-0.105062	0.00025362	0.901336	-0.00313363	0.398137	-0.00144	-0.118207	0.000284073
I35_RS03075	HrcA family transcriptional regulator		K	BCAL3275	heat-inducible transcription repressor	hrcA	656539	657561	1023	+	CDS	322	60	56	284	0.31477	0.0586608	0.0547507	0.277625	0.023864	0.00740709	0.00574824	0.0308793	-1.68786	0.0164569	-2.05364	0.0181157	-1.87075	0.0172863	0.371807	-0.00701536
I35_RS03080	ferrochelatase		H	BCAL3274	ferrochelatase	hemH	657717	658781	1065	+	CDS	25	37	6	9	0.0234836	0.0347512	0.00564319	0.00846009	0.00178038	0.00438802	0.000592474	0.00094099	1.30139	-0.00260764	-1.58736	0.00118791	-0.142988	-0.000709868	-0.919935	0.000839391
I35_RS03085	RNA-binding protein S4		J	BCAL3273	putative heat shock protein		658784	659191	408	+	CDS	83	34	70	48	0.203456	0.0833578	0.171593	0.117672	0.0154248	0.0105256	0.0180154	0.0130882	-0.551351	0.00489921	0.223982	-0.00259064	-0.163685	0.00115429	-0.236979	0.00233654
I35_RS03090	protein GrpE		O	BCAL3272	heat shock protein GrpE		659677	660222	546	+	CDS	11	1	13	5	0.0201648	0.00184982	0.0238278	0.00917582	0.00152878	0.000233576	0.00250167	0.0010206	-2.71041	0.0012952	0.710513	-0.00097289	-0.99995	0.000161154	-0.582961	0.000508177
I35_RS03095	thioredoxin		CO	BCAL3271	thioredoxin		660233	660676	444	+	CDS	147	91	130	90	0.331104	0.204977	0.292815	0.202725	0.0251023	0.0258825	0.0307424	0.0225485	0.0441577	-0.000780203	0.292414	-0.00564018	0.168286	-0.00321019	-0.154786	0.00255376
I35_RS03100	molecular chaperone DnaK	dnaK	O	BCAL3270	molecular chaperone DnaK	dnaK	660825	662777	1953	+	CDS	7	1	2	1	0.00358935	0.000517153	0.00102919	0.000517153	0.000272123	6.53008e-05	0.000108053	5.75213e-05	-2.05908	0.000206822	-1.33251	0.000164069	-1.6958	0.000185446	-2.24209	0.000214601
I35_RS03105	molecular chaperone DnaJ		O	BCAL3269	chaperone protein DnaJ	dnaJ	663031	664167	1137	+	CDS	6	0	1	0	0.00528584	8.79507e-06	0.000888303	8.79507e-06	0.00040074	1.11055e-06	9.32622e-05	9.78249e-07	-8.49525	0.00039963	-2.1033	0.000307478	-5.29927	0.000353554	-8.67825	0.000399762
I35_RS03110	anthranilate synthase		EH	BCAL3268	chorismate binding enzyme		664171	666093	1923	+	CDS	489	6	5	302	0.254295	0.00312533	0.0026053	0.157051	0.0192791	0.000394634	0.000273529	0.0174684	-5.61038	0.0188845	-6.1392	0.0190056	-5.87479	0.018945	-0.142296	0.00181078
I35_RS03115	3-methyl-2-oxobutanoate hydroxymethyltransferase	panB	H	BCAL3267	3-methyl-2-oxobutanoate hydroxymethyltransferase	panB	666221	667036	816	-	CDS	2	1	2	19	0.00246324	0.00123775	0.00246324	0.0232966	0.000186748	0.00015629	0.000258613	0.00259121	-0.256865	3.04577e-05	0.469706	-7.18656e-05	0.10642	-2.07039e-05	3.79446	-0.00240446
I35_RS03120	deoxyadenosine kinase		F	BCAL3266	putative deoxyguanosine kinase/deoxyadenosine kinase		667080	667766	687	-	CDS	89	16	17	58	0.129563	0.0233042	0.0247598	0.0844396	0.0098227	0.00294262	0.00259951	0.00939196	-1.73902	0.00688008	-1.91788	0.00722319	-1.82845	0.00705164	-0.0646946	0.000430748
I35_RS03125	2-amino-4-hydroxy-6-hydroxymethyldihydropteridine pyrophosphokinase		H	BCAL3265	putative 2-amino-4-hydroxy-6-hydroxymethyldihydropteridine pyrophosphokinase		667763	668305	543	-	CDS	7	0	0	1	0.0129098	1.84162e-05	1.84162e-05	0.00186004	0.00097874	2.32541e-06	1.9335e-06	0.000206886	-8.7173	0.000976414	-8.98356	0.000976806	-8.85043	0.00097661	-2.24209	0.000771853
I35_RS03130	poly(A) polymerase		H	BCAL3264	putative polynucleotide adenylyltransferase		668341	669897	1557	-	CDS	200	24	12	204	0.128459	0.0154207	0.00771355	0.131028	0.00973895	0.00194717	0.00080984	0.0145738	-2.32239	0.00779178	-3.58806	0.00892911	-2.95522	0.00836045	0.581539	-0.00483485
I35_RS03135	phosphoserine phosphatase		E	BCAL3263	hypothetical protein		669903	670580	678	-	CDS	205	16	24	89	0.302375	0.0236136	0.035413	0.131283	0.0229242	0.00298168	0.00371798	0.0146022	-2.94267	0.0199425	-2.62428	0.0192062	-2.78348	0.0195744	-0.650684	0.00832198
I35_RS03140	DnaA regulatory inactivator Hda		L	BCAL3262	DnaA regulatory inactivator Hda		670592	671326	735	-	CDS	25	6	4	11	0.0340272	0.00817687	0.00545578	0.0149796	0.00257974	0.00103249	0.000572798	0.00166613	-1.32109	0.00154724	-2.17112	0.00200694	-1.74611	0.00177709	-0.630719	0.000913602
I35_RS03145	phosphoribosylaminoimidazole synthetase		F	BCAL3261	phosphoribosylaminoimidazole synthetase	purM	671574	672629	1056	+	CDS	5	0	0	0	0.00474432	9.4697e-06	9.4697e-06	9.4697e-06	0.000359685	1.19574e-06	9.94216e-07	1.05329e-06	-8.23269	0.00035849	-8.49896	0.000358691	-8.36583	0.00035859	-8.4157	0.000358632
I35_RS03150	ketosteroid isomerase		S	BCAL3260	hypothetical protein		672742	673137	396	+	CDS	73	33	33	59	0.184369	0.0833586	0.0833586	0.149015	0.0139777	0.0105257	0.00875175	0.0165745	-0.409216	0.00345204	-0.675485	0.00522596	-0.54235	0.004339	0.245837	-0.00259678
I35_RS03155	tetracycline resistance MFS efflux pump		EGP				673160	674341	1182	-	CDS	275	261	344	206	0.232665	0.220821	0.291041	0.174289	0.0176392	0.027883	0.0305561	0.0193857	0.660596	-0.0102437	0.792673	-0.0129169	0.726634	-0.0115803	0.136202	-0.00174642
I35_RS03160	TetR family transcriptional regulator		K	BCAL3258	tetracycline repressor protein	tetR	674416	675048	633	+	CDS	166	143	219	123	0.262259	0.225924	0.345987	0.194329	0.0198829	0.0285274	0.0363249	0.0216146	0.520821	-0.00864451	0.869433	-0.016442	0.695127	-0.0125433	0.120477	-0.00173168
I35_RS03165	tRNA dimethylallyltransferase		J	BCAL3257	tRNA delta(2)-isopentenylpyrophosphate transferase	miaA	675053	676027	975	-	CDS	94	4	1	7	0.0964205	0.00411282	0.0010359	0.00718974	0.00731002	0.000519325	0.000108758	0.000799693	-3.81517	0.00679069	-6.07068	0.00720126	-4.94292	0.00699598	-3.19236	0.00651032
I35_RS03170	DNA mismatch repair protein	mutL	L	BCAL3256	DNA mismatch repair protein	mutL	676024	678033	2010	-	CDS	268	193	118	142	0.133338	0.0960249	0.0587114	0.0706517	0.0101089	0.012125	0.00616407	0.00785837	0.262364	-0.00201614	-0.713672	0.00394483	-0.225654	0.000964345	-0.363323	0.00225052
I35_RS03175	membrane protein		S	BCAL3255	putative DedA family protein		678217	678900	684	+	CDS	88	7	0	12	0.12867	0.0102485	1.46199e-05	0.0175585	0.00975495	0.00129408	1.53493e-06	0.00195298	-2.91421	0.00846087	-12.6337	0.00975341	-7.77398	0.00910714	-2.32046	0.00780197
I35_RS03180	mechanosensitive ion channel protein MscS		M	BCAL3247	mechanosensitive ion channel protein		678984	679796	813	-	CDS	227	129	77	149	0.279225	0.158684	0.0947232	0.183284	0.0211691	0.020037	0.00994492	0.0203861	-0.079298	0.00113217	-1.08993	0.0112242	-0.584615	0.0061782	-0.0543755	0.000783021
I35_RS03185	mannose-1-phosphate guanylyltransferase		M	BCAL3246	putative GDP-mannose pyrophosphorylase	manC	679996	681420	1425	-	CDS	459	370	389	334	0.322112	0.259656	0.272989	0.234393	0.0244206	0.0327867	0.0286609	0.0260708	0.425014	-0.00836613	0.230988	-0.00424035	0.328001	-0.00630324	0.0943369	-0.00165021
I35_RS03190	capsular biosynthesis protein		M	BCAL3245	capsule polysaccharide export protein	wcbA	681506	683563	2058	-	CDS	818	517	695	592	0.397478	0.25122	0.337711	0.287663	0.0301344	0.0317215	0.035456	0.0319958	0.0740487	-0.00158708	0.234621	-0.00532167	0.154335	-0.00345437	0.0864743	-0.00186147
I35_RS03195	glycosyl transferase family 1		M	BCAL3244	glycosyltransferase		683564	684685	1122	-	CDS	708	636	741	596	0.631025	0.566854	0.660437	0.531203	0.0478405	0.0715765	0.0693387	0.0590841	0.581255	-0.023736	0.535429	-0.0214982	0.558342	-0.0226171	0.304538	-0.0112436
I35_RS03200	capsular polysaccharide biosynthesis protein		M	BCAL3243	putative capsular polysaccharide biosynthesis/export protein	wcbC	684848	686020	1173	+	CDS	683	473	491	556	0.582276	0.403248	0.418593	0.474007	0.0441446	0.0509181	0.0439478	0.0527223	0.205939	-0.00677341	-0.00644814	0.000196865	0.0997454	-0.00328827	0.256175	-0.00857767
I35_RS03205	glycosyl transferase family 1		M				686125	687432	1308	+	CDS	1140	1068	1139	995	0.871567	0.816521	0.870803	0.760711	0.0660769	0.103102	0.0914249	0.0846115	0.641854	-0.0370251	0.46844	-0.0253479	0.555147	-0.0311865	0.356708	-0.0185346
I35_RS03210	glycosyl transferase family 1		S				690886	695886	5001	-	CDS	2778	2010	2595	2141	0.555491	0.401922	0.518898	0.428116	0.0421139	0.0507506	0.0544787	0.0476181	0.269126	-0.00863662	0.371394	-0.0123648	0.32026	-0.0105007	0.177211	-0.00550412
I35_RS03220	WcbD		M	BCAL3242	putative capsule polysaccharide export protein ABC transporter membrane protein	wcbD	697518	698672	1155	-	CDS	797	482	700	619	0.690052	0.417325	0.606069	0.535939	0.0523155	0.0526955	0.0636307	0.0596109	0.0104402	-0.000379961	0.282484	-0.0113152	0.146462	-0.00584757	0.188336	-0.00729534
I35_RS03225	capsular biosynthesis protein		M				699311	700519	1209	+	CDS	609	534	558	510	0.50373	0.441696	0.461547	0.421844	0.0381898	0.0557728	0.0484574	0.0469205	0.546376	-0.017583	0.343531	-0.0102676	0.444954	-0.0139253	0.297031	-0.00873069
I35_RS03230	capsular biosynthesis protein		S	BCAL3222	putative capsular polysaccharide biosynthesis dehydrogenase/reductase protein	wcbP	700512	701297	786	+	CDS	429	278	513	271	0.545814	0.353702	0.652684	0.344796	0.0413803	0.0446619	0.0685248	0.0383506	0.1101	-0.0032816	0.727682	-0.0271445	0.418891	-0.015213	-0.109694	0.00302967
I35_RS03235	capsular biosynthesis protein		M	BCAL3221	putative capsular polysaccharide biosynthesis sulfatase membrane protein	wcbQ	701311	702822	1512	+	CDS	527	434	447	409	0.348552	0.287044	0.295642	0.270509	0.0264251	0.0362449	0.0310392	0.0300879	0.455873	-0.00981988	0.232183	-0.0046141	0.344028	-0.00721699	0.187277	-0.00366285
I35_RS03240	beta-ketoacyl synthase		Q	BCAL3220	capsular polysaccharide biosynthesis fatty acid synthase	wcbR	702826	710463	7638	+	CDS	2082	1108	1443	1287	0.272586	0.145065	0.188925	0.168501	0.0206658	0.0183174	0.0198351	0.0187418	-0.174031	0.00234841	-0.0591895	0.0008307	-0.11661	0.00158955	-0.140983	0.00192396
I35_RS03245	UDP-3-O-(3-hydroxymyristoyl) glucosamine N-acyltransferase		M	BCAL3219	UDP-3-O-[3-hydroxymyristoyl] N-acetylglucosamine deacetylase	wcbS	710460	711377	918	+	CDS	284	127	167	174	0.309379	0.138355	0.181928	0.189553	0.0234552	0.0174701	0.0191005	0.0210834	-0.425025	0.00598517	-0.296301	0.00435476	-0.360663	0.00516996	-0.1538	0.0023718
I35_RS03250	8-amino-7-oxononanoate synthase		H	BCAL3218	putative acyl-CoA transferase	wcbT	711442	712770	1329	+	CDS	334	137	204	239	0.251324	0.103093	0.153506	0.179842	0.0190539	0.0130175	0.0161165	0.0200033	-0.549635	0.0060364	-0.241545	0.00293737	-0.39559	0.00448689	0.0701509	-0.000949388
I35_RS03255	acetyltransferase		K	BCAL3217	putative acetyltransferase protein		712767	713447	681	+	CDS	152	185	67	105	0.223216	0.271674	0.0983994	0.1542	0.0169229	0.0343042	0.0103309	0.0171512	1.01941	-0.0173814	-0.712012	0.00659199	0.1537	-0.00539468	0.0193317	-0.000228288
I35_RS03260	adenylylsulfate kinase		F	BCAL3216	adenylyl-sulfate kinase	cysC	713559	714122	564	-	CDS	216	192	325	191	0.382996	0.340443	0.576259	0.33867	0.0290365	0.0429877	0.060501	0.0376692	0.566058	-0.0139512	1.05909	-0.0314645	0.812575	-0.0227079	0.375521	-0.00863278
I35_RS03265	glutamine amidotransferase		S	BCAL3215	family C44 cysteine peptidase		714852	715685	834	-	CDS	313	182	219	181	0.375312	0.218237	0.262602	0.217038	0.0284539	0.0275568	0.0275704	0.0241405	-0.046216	0.00089706	-0.0455058	0.000883492	-0.0458609	0.000890276	-0.237168	0.00431335
I35_RS03270	alkylhydroperoxidase		O	BCAL3214	carboxymuconolactone decarboxylase family protein		715886	716215	330	-	CDS	120	101	111	59	0.363667	0.306091	0.336394	0.178818	0.027571	0.03865	0.0353177	0.0198894	0.487318	-0.011079	0.357241	-0.00774673	0.42228	-0.00941289	-0.471152	0.0076816
I35_RS03275	AraC family transcriptional regulator		K	BCAL3213	AraC family regulatory protein		716345	717292	948	+	CDS	298	201	327	232	0.314357	0.212036	0.344947	0.244736	0.0238326	0.0267737	0.0362157	0.0272213	0.167882	-0.00294113	0.60368	-0.0123831	0.385781	-0.00766213	0.191797	-0.00338866
I35_RS03280	hypothetical protein		S	BCAL3212	hypothetical protein		717396	717839	444	+	CDS	146	59	37	87	0.328851	0.132905	0.0833559	0.195968	0.0249315	0.0167819	0.00875146	0.021797	-0.571061	0.00814957	-1.51037	0.01618	-1.04072	0.0121648	-0.193843	0.00313454
I35_RS03285	tRNA-Lys		S				718253	718329	77	-	RNA	6	4	15	6	0.0780519	0.0520779	0.194935	0.0780519	0.00591742	0.00657587	0.0204661	0.00868148	0.152212	-0.000658445	1.79019	-0.0145487	0.971203	-0.00760355	0.552971	-0.00276405
I35_RS03290	tol-pal system protein YbgF		D	BCAL3205	hypothetical protein		718440	719189	750	-	CDS	197	76	93	121	0.26268	0.101347	0.124013	0.161347	0.0199148	0.012797	0.0130201	0.0179461	-0.638033	0.00711778	-0.613105	0.00689474	-0.625569	0.00700626	-0.150171	0.00196871
I35_RS03295	membrane protein		M	BCAL3204	putative OmpA family lipoprotein		719209	719721	513	-	CDS	124	18	32	44	0.241735	0.0351072	0.0623977	0.0857895	0.0183269	0.00443298	0.00655108	0.0095421	-2.04761	0.0138939	-1.48416	0.0117758	-1.76588	0.0128348	-0.941582	0.00878477
I35_RS03300	protein TolB		U	BCAL3203	translocation protein TolB	tolB	719739	721034	1296	-	CDS	336	144	76	127	0.259267	0.111119	0.0586497	0.0980015	0.019656	0.014031	0.00615758	0.0109004	-0.48636	0.00562509	-1.67454	0.0134985	-1.08045	0.00956178	-0.850591	0.00875564
I35_RS03305	cell envelope biogenesis protein TonB		M	BCAL3202	possible TolA-related transport transmembrane protein	tolA	721144	722199	1056	-	CDS	170	37	59	47	0.160994	0.0350473	0.0558807	0.044517	0.0122056	0.00442542	0.00586687	0.00495149	-1.46366	0.00778019	-1.05688	0.00633874	-1.26027	0.00705947	-1.30161	0.00725412
I35_RS03310	biopolymer transporter ExbD		U	BCAL3201	putative TolR-related protein	tolR	722196	722645	450	-	CDS	130	16	25	27	0.288911	0.0355778	0.0555778	0.0600222	0.0219035	0.0044924	0.00583507	0.00667609	-2.2856	0.0174111	-1.90834	0.0160684	-2.09697	0.0167398	-1.71409	0.0152274
I35_RS03315	protein tolQ		U	BCAL3200	putative TolQ transport transmembrane protein	tolQ	722656	723333	678	-	CDS	190	46	82	58	0.280251	0.0678614	0.120959	0.0855605	0.0212469	0.00856884	0.0126994	0.00951663	-1.31008	0.0126781	-0.742497	0.00854755	-1.02629	0.0106128	-1.15873	0.0117303
I35_RS03320	4-hydroxybenzoyl-CoA thioesterase		S	BCAL3199	putative thioesterase		723478	723963	486	-	CDS	141	100	124	84	0.290144	0.205782	0.255165	0.17286	0.021997	0.025984	0.0267895	0.0192267	0.240322	-0.00398708	0.284365	-0.00479257	0.262343	-0.00438983	-0.194193	0.00277026
I35_RS03325	malonic semialdehyde reductase		S	BCAL3198	putative short-chain dehydrogenase		724062	724808	747	-	CDS	432	282	380	310	0.578327	0.377523	0.508715	0.415007	0.0438452	0.0476698	0.0534096	0.0461599	0.120657	-0.0038246	0.284679	-0.00956435	0.202668	-0.00669448	0.0742213	-0.0023147
I35_RS03330	serine hydroxymethyltransferase	glyA	E	BCAL3197	serine hydroxymethyltransferase	glyA	725227	726474	1248	+	CDS	62	33	62	37	0.0496875	0.0264503	0.0496875	0.0296554	0.003767	0.00333988	0.00521665	0.00329848	-0.173623	0.000427127	0.469706	-0.00144965	0.148042	-0.000511259	-0.191615	0.00046852
I35_RS03335	NrdR family transcriptional regulator		K	BCAL3196	transcriptional regulator NrdR	nrdR	726481	726960	480	+	CDS	77	35	10	59	0.160438	0.0729375	0.0208542	0.122937	0.0121634	0.0092098	0.00218946	0.013674	-0.401304	0.00295359	-2.4739	0.00997393	-1.4376	0.00646376	0.168885	-0.00151056
I35_RS03340	pilus assembly protein FimT		NU				727114	727677	564	+	CDS	147	51	170	115	0.260656	0.0904433	0.301436	0.203918	0.0197614	0.0114203	0.0316475	0.0226812	-0.791087	0.0083411	0.679411	-0.0118862	-0.0558379	-0.00177254	0.198816	-0.00291986
I35_RS03345	cleavage protein		S				727674	728084	411	+	CDS	135	81	97	95	0.328491	0.197105	0.236034	0.231168	0.0249042	0.0248884	0.024781	0.0257121	-0.000919373	1.58654e-05	-0.00715474	0.000123201	-0.00403705	6.95334e-05	0.0460562	-0.000807863
I35_RS03350	cleavage protein		NU				728074	728910	837	+	CDS	370	206	430	231	0.442067	0.246129	0.513751	0.275998	0.0335148	0.0310787	0.0539384	0.0306984	-0.108875	0.00243616	0.686512	-0.0204235	0.288819	-0.00899368	-0.126638	0.00281646
I35_RS03355	hypothetical protein		S				729117	729581	465	+	CDS	108	203	99	84	0.23228	0.436581	0.212925	0.180667	0.01761	0.055127	0.0223548	0.020095	1.64636	-0.0375169	0.344187	-0.00474477	0.995274	-0.0211308	0.190439	-0.00248497
I35_RS03360	pilus assembly protein PilE		NU				729578	730024	447	+	CDS	161	79	89	99	0.360201	0.176756	0.199128	0.221499	0.0273083	0.022319	0.0209062	0.0246366	-0.291068	0.00498931	-0.385405	0.00640204	-0.338236	0.00569567	-0.148533	0.00267164
I35_RS03365	hypothetical protein		S	BCAL3195	hypothetical protein		730079	730522	444	-	CDS	119	93	87	91	0.268041	0.209482	0.195968	0.204977	0.0203212	0.0264512	0.0205746	0.022799	0.38035	-0.00613004	0.0178765	-0.000253367	0.199113	-0.00319171	0.165985	-0.00247781
I35_RS03370	membrane protein		S	BCAL3194	hypothetical protein		730566	730955	390	-	CDS	145	93	141	75	0.371821	0.238487	0.361564	0.192333	0.0281892	0.0301137	0.0379603	0.0213926	0.0952803	-0.00192456	0.429351	-0.00977115	0.262316	-0.00584786	-0.398026	0.00679653
I35_RS03375	hypothetical protein		S	BCAL3193	hypothetical protein		731075	731377	303	-	CDS	81	35	56	68	0.26736	0.115545	0.184851	0.224455	0.0202696	0.0145898	0.0194074	0.0249655	-0.474358	0.0056798	-0.0627094	0.000862181	-0.268534	0.00327099	0.300618	-0.0046959
I35_RS03380	peroxidase		O	BCAL3192	putative oxidoreductase		731696	732334	639	+	CDS	279	93	283	197	0.436635	0.145556	0.442895	0.30831	0.033103	0.0183793	0.0464992	0.0342924	-0.848884	0.0147238	0.490242	-0.0133962	-0.179321	0.000663801	0.0509233	-0.00118931
I35_RS03385	acyl-CoA dehydrogenase		C	BCAL3191	putative glutaryl-CoA dehydrogenase		732460	733647	1188	-	CDS	363	270	176	204	0.305564	0.227281	0.148157	0.171726	0.023166	0.0286987	0.0155548	0.0191005	0.308979	-0.00553274	-0.574646	0.00761116	-0.132834	0.00103921	-0.278398	0.0040655
I35_RS03390	IclR family transcriptional regulator		K	BCAL3190	IclR family regulatory protein		733761	734552	792	+	CDS	300	193	162	195	0.378801	0.243699	0.204558	0.246225	0.0287184	0.0307719	0.0214764	0.0273868	0.09964	-0.00205354	-0.419222	0.00724196	-0.159791	0.00259421	-0.0684913	0.00133153
I35_RS03395	aldehyde-activating protein		S	BCAL3189	hypothetical protein		734692	735102	411	+	CDS	72	18	24	49	0.175207	0.04382	0.0584185	0.119246	0.0132831	0.00553314	0.00613331	0.0132633	-1.26342	0.00774998	-1.11486	0.0071498	-1.18914	0.00744989	-0.00214989	1.97796e-05
I35_RS03400	diguanylate phosphodiesterase		T	BCAL3188	putative diguanylate phosphodiesterase		735294	736097	804	-	CDS	211	42	76	109	0.26245	0.0522512	0.0945398	0.135585	0.0198974	0.00659775	0.00992566	0.0150807	-1.59253	0.0132996	-1.00334	0.00997172	-1.29794	0.0116357	-0.39988	0.00481673
I35_RS03405	FAD-dependent oxidoreductase		CH	BCAL3187	FAD-dependent oxidoreductase		736451	738112	1662	+	CDS	446	139	185	235	0.268357	0.0836402	0.111318	0.141402	0.0203452	0.0105612	0.0116872	0.0157277	-0.945912	0.009784	-0.799767	0.00865807	-0.87284	0.00922103	-0.371383	0.00461753
I35_RS03410	hypothetical protein		S	BCAL3186	hypothetical protein		738140	738370	231	+	CDS	72	63	26	31	0.311732	0.272771	0.112597	0.134242	0.0236336	0.0344427	0.0118215	0.0149314	0.543359	-0.0108091	-0.999425	0.0118121	-0.228033	0.000501497	-0.662493	0.00870222
I35_RS03415	4-hydroxybenzoate transporter		EGP	BCAL3185	4-hydroxybenzoate transporter	pcaK	738367	739728	1362	+	CDS	329	195	223	191	0.241564	0.143179	0.163737	0.140242	0.0183139	0.0180792	0.0171906	0.0155987	-0.0186083	0.000234702	-0.0913169	0.00112327	-0.0549626	0.000678987	-0.231512	0.00271519
I35_RS03420	homogentisate 1,2-dioxygenase		Q	BCAL3184	homogentisate 1,2-dioxygenase	hmgA	739744	741078	1335	+	CDS	184	218	180	104	0.137835	0.163303	0.134839	0.0779101	0.0104498	0.0206203	0.0141566	0.0086657	0.980585	-0.0101705	0.437999	-0.00370681	0.709292	-0.00693863	-0.270091	0.00178413
I35_RS03425	fumarylacetoacetase		Q	BCAL3183	putative hydrolase		741075	742376	1302	+	CDS	252	182	257	125	0.193556	0.139793	0.197396	0.0960138	0.0146742	0.0176516	0.0207245	0.0106793	0.266512	-0.00297734	0.49805	-0.00605024	0.382281	-0.00451379	-0.458466	0.00399492
I35_RS03430	MFS transporter permease		EGP	BCAL3182	major facilitator superfamily protein		742552	743712	1161	-	CDS	273	178	164	150	0.235151	0.153325	0.141266	0.129208	0.0178277	0.0193603	0.0148314	0.0143714	0.118979	-0.00153258	-0.265464	0.00299628	-0.0732422	0.000731848	-0.310924	0.00345634
I35_RS03435	MFS transporter		EGP	BCAL3181	major facilitator superfamily protein		743806	744975	1170	-	CDS	450	160	265	232	0.384624	0.136761	0.226504	0.198299	0.0291598	0.0172687	0.0237805	0.0220562	-0.75582	0.0118911	-0.294204	0.00537935	-0.525012	0.00863523	-0.402799	0.00710365
I35_RS03440	cob(II)yrinic acid a,c-diamide reductase		C	BCAL3180	putative oxidoreductase		745196	745939	744	-	CDS	289	190	236	145	0.388454	0.25539	0.317218	0.194906	0.0294502	0.032248	0.0333044	0.0216788	0.130931	-0.00279777	0.177435	-0.00385419	0.154183	-0.00332598	-0.441996	0.00777146
I35_RS03445	lactate dehydrogenase		CH	BCAL3179	putative D-lactate dehydrogenase	ldhA	746111	747109	999	-	CDS	399	231	132	183	0.399409	0.231241	0.132142	0.183193	0.0302808	0.0291988	0.0138735	0.020376	-0.0524946	0.00108201	-1.12607	0.0164073	-0.589283	0.00874465	-0.571531	0.00990478
I35_RS03450	LysR family transcriptional regulator		K	BCAL3178	LysR family regulatory protein		747140	748123	984	-	CDS	391	268	425	248	0.397368	0.272368	0.431921	0.252043	0.030126	0.0343918	0.045347	0.0280339	0.191056	-0.00426582	0.589997	-0.015221	0.390527	-0.00974341	-0.103836	0.00209209
I35_RS03455	alanine--glyoxylate aminotransferase		E	BCAL3177	putative aminotransferase		748903	750114	1212	+	CDS	361	213	174	219	0.297863	0.175751	0.143573	0.180701	0.0225822	0.022192	0.0150736	0.0200988	-0.0251427	0.000390143	-0.583162	0.00750859	-0.304153	0.00394937	-0.168071	0.00248331
I35_RS03460	AraC family transcriptional regulator		K	BCAL3176	AraC family regulatory protein		750152	751087	936	-	CDS	196	113	93	141	0.209412	0.120737	0.0993697	0.150652	0.0158764	0.0152455	0.0104327	0.0167565	-0.0585018	0.000630915	-0.605763	0.00544363	-0.332133	0.00303727	0.0778414	-0.00088015
I35_RS03465	multidrug DMT transporter permease		EG	BCAL3175	hypothetical protein		751222	752112	891	+	CDS	204	117	275	127	0.228967	0.131324	0.308653	0.142548	0.0173589	0.0165823	0.0324052	0.0158551	-0.0660331	0.00077662	0.90055	-0.0150463	0.417259	-0.00713485	-0.130727	0.00150378
I35_RS03470	MFS transporter		EGP	BCAL3174	major facilitator superfamily transporter		752246	753460	1215	-	CDS	392	284	331	249	0.322642	0.233753	0.272436	0.204947	0.0244608	0.029516	0.0286029	0.0227956	0.271026	-0.0050552	0.225691	-0.00414211	0.248358	-0.00459865	-0.101716	0.00166519
I35_RS03475	FAD-binding molybdopterin dehydrogenase		C	BCAL3173	xanthine dehydrogenase	xdhA	753796	755358	1563	+	CDS	385	153	219	226	0.246328	0.0978951	0.140122	0.1446	0.0186751	0.0123612	0.0147112	0.0160834	-0.595295	0.00631387	-0.344193	0.00396381	-0.469744	0.00513884	-0.215538	0.00259163
I35_RS03480	aldehyde oxidase		C	BCAL3172	putative xanthine dehydrogenase large subunit	xdhB	755377	757740	2364	+	CDS	513	301	424	298	0.217009	0.127331	0.179361	0.126062	0.0164523	0.016078	0.018831	0.0140215	-0.0332005	0.000374292	0.194817	-0.00237867	0.0808085	-0.00100219	-0.230655	0.00243087
I35_RS03485	twitching motility protein PilT		O	BCAL3171	hypothetical protein		757828	758496	669	+	CDS	61	30	34	45	0.0911958	0.044858	0.0508371	0.0672795	0.00691391	0.00566421	0.00533734	0.00748329	-0.287627	0.0012497	-0.373381	0.00157657	-0.330504	0.00141314	0.114171	-0.000569381
I35_RS03490	polyketide cyclase		S	BCAL3170	hypothetical protein		758599	759000	402	+	CDS	60	44	6	28	0.149279	0.109478	0.0149502	0.0696766	0.0113174	0.0138237	0.00156961	0.00774991	0.288603	-0.00250632	-2.85006	0.00974778	-1.28073	0.00362073	-0.54629	0.00356748
I35_RS03495	LysR family transcriptional regulator		K	BCAL3169	LysR family regulatory protein		759046	759990	945	-	CDS	202	164	163	114	0.213767	0.173556	0.172497	0.120646	0.0162065	0.0219148	0.0181104	0.013419	0.435332	-0.0057083	0.16024	-0.00190383	0.297786	-0.00380606	-0.272295	0.0027875
I35_RS03500	2-hydroxychromene-2-carboxylate isomerase		Q	BCAL3168	putative isomerase		760060	760698	639	-	CDS	151	104	149	87	0.236322	0.16277	0.233192	0.136166	0.0179165	0.0205529	0.0244827	0.0151453	0.198053	-0.0026364	0.450471	-0.00656617	0.324262	-0.00460128	-0.24242	0.00277122
I35_RS03505	C4-dicarboxylate ABC transporter substrate-binding protein		S	BCAL3167	hypothetical protein		760793	762235	1443	-	CDS	377	317	148	230	0.261268	0.219688	0.102571	0.159397	0.0198078	0.02774	0.0107688	0.0177292	0.485901	-0.00793221	-0.879202	0.00903892	-0.196651	0.000553351	-0.159935	0.00207852
I35_RS03510	hypothetical protein		S	BCAL3166	putative lipoprotein		762667	763032	366	+	CDS	109	61	107	84	0.297842	0.166694	0.292377	0.229536	0.0225805	0.0210484	0.0306964	0.0255305	-0.101368	0.00153212	0.442991	-0.0081159	0.170812	-0.00329189	0.177144	-0.00294999
I35_RS03515	cytochrome C1		M	BCAL3165	putative exported hydrolase		763168	765258	2091	+	CDS	465	246	505	362	0.222386	0.117652	0.241516	0.173128	0.01686	0.0148559	0.0253566	0.0192565	-0.18257	0.00200411	0.588756	-0.00849659	0.203093	-0.00324624	0.191739	-0.00239647
I35_RS03520	peptidase S1		M	BCAL3164	family S10 serine peptidase		765872	767707	1836	+	CDS	673	421	553	432	0.366563	0.229308	0.301204	0.2353	0.0277906	0.0289547	0.0316231	0.0261716	0.0592015	-0.00116412	0.186384	-0.00383254	0.122793	-0.00249833	-0.086592	0.00161895
I35_RS03525	DNA polymerase III subunit beta		S	BCAL3163	putative nucleotidyltransferase		767961	768551	591	+	CDS	18	5	10	15	0.0304738	0.00847716	0.0169374	0.0253976	0.00231034	0.00107041	0.00177824	0.0028249	-1.10994	0.00123993	-0.37765	0.000532093	-0.743795	0.00088601	0.290097	-0.000514564
I35_RS03530	hypothetical protein		S	BCAL3162	hypothetical protein		768551	768988	438	+	CDS	60	15	41	30	0.137009	0.0342694	0.0936301	0.068516	0.0103872	0.00432719	0.00983015	0.00762082	-1.2633	0.00606001	-0.079521	0.000557047	-0.671412	0.00330853	-0.446788	0.00276638
I35_RS03535	membrane protein		S	BCAL3161	hypothetical protein		769077	769865	789	-	CDS	224	136	197	142	0.283916	0.172383	0.249696	0.179987	0.0215248	0.0217667	0.0262154	0.0200194	0.0161246	-0.000241926	0.284412	-0.00469055	0.150268	-0.00246624	-0.104599	0.00150538
I35_RS03540	DSBA oxidoreductase		P	BCAL3160	major facilitator superfamily protein		770158	771597	1440	-	CDS	341	301	272	214	0.236812	0.209035	0.188896	0.148618	0.0179537	0.0263948	0.019832	0.0165303	0.555972	-0.00844109	0.143552	-0.00187834	0.349762	-0.00515971	-0.119165	0.00142336
I35_RS03545	DSBA oxidoreductase		Q	BCAL3159	hypothetical protein		771729	772457	729	-	CDS	201	131	68	128	0.275734	0.179712	0.0932922	0.175597	0.0209045	0.0226922	0.00979467	0.0195311	0.118385	-0.00178772	-1.09374	0.0111098	-0.487679	0.00466104	-0.0980395	0.00137339
I35_RS03550	hypothetical protein		S	BCAL3158	hypothetical protein		772641	773435	795	-	CDS	157	139	113	94	0.197497	0.174855	0.142151	0.118252	0.014973	0.0220789	0.0149243	0.0131528	0.560307	-0.00710594	-0.00469985	4.86981e-05	0.277804	-0.00352862	-0.186999	0.00182025
I35_RS03555	ornithine cyclodeaminase		E	BCAL3157	putative ornithine cyclodeaminase		773432	774406	975	-	CDS	175	137	55	134	0.179497	0.140523	0.0564205	0.137446	0.0136084	0.0177438	0.00592354	0.0152877	0.382819	-0.00413542	-1.19997	0.00768486	-0.408573	0.00177472	0.167875	-0.00167931
I35_RS03560	ABC transporter substrate-binding protein		ET	BCAL3156	putative periplasmic lysine-arginine-ornithine-binding protein		774788	775564	777	+	CDS	193	72	39	123	0.248404	0.092677	0.0502059	0.158314	0.0188325	0.0117023	0.00527108	0.0176088	-0.686431	0.00713019	-1.83705	0.0135614	-1.26174	0.0103458	-0.0969288	0.00122371
I35_RS03565	D-amino acid dehydrogenase		E	BCAL3155	putative amino acid dehydrogenase		775632	776876	1245	+	CDS	229	140	177	158	0.183944	0.112458	0.142177	0.126916	0.0139455	0.0142	0.014927	0.0141164	0.0260943	-0.000254529	0.0981264	-0.000981519	0.0621103	-0.000618024	0.0175765	-0.000170939
I35_RS03570	hypothetical protein		UW	BCAS0321a	hypothetical protein		777388	780261	2874	+	CDS	762	513	553	496	0.265139	0.1785	0.192418	0.172585	0.0201012	0.0225392	0.0202018	0.0191961	0.165152	-0.00243796	0.00720179	-0.000100594	0.0861769	-0.00126928	-0.0664695	0.000905116
I35_RS03575	hypothetical protein		S	BCAL3153	putative lipoprotein		780585	780944	360	+	CDS	41	8	19	28	0.113917	0.02225	0.0528056	0.0778056	0.00863647	0.0028095	0.00554401	0.00865407	-1.62013	0.00582697	-0.639511	0.00309246	-1.12982	0.00445971	0.00293747	-1.76026e-05
I35_RS03580	RNA polymerase subunit sigma-24		K	BCAL3152	putative RNA polymerase sigma factor		780972	781487	516	+	CDS	77	104	77	72	0.149244	0.20157	0.149244	0.139554	0.0113148	0.0254522	0.015669	0.0155222	1.16958	-0.0141374	0.469706	-0.00435424	0.819643	-0.00924581	0.456123	-0.0042074
I35_RS03585	anti-sigma factor		K	BCAL3151	hypothetical protein	ecfF	781484	782266	783	+	CDS	173	93	185	108	0.220958	0.118787	0.236284	0.137944	0.0167517	0.0149992	0.0248072	0.0153431	-0.159423	0.00175251	0.566454	-0.00805554	0.203516	-0.00315151	-0.126719	0.00140862
I35_RS03590	quinol oxidase		C	BCAL3150	hypothetical protein		782293	782715	423	+	CDS	81	72	79	38	0.191513	0.170236	0.186785	0.0898582	0.0145194	0.0214957	0.0196104	0.00999465	0.566072	-0.00697637	0.433641	-0.00509104	0.499857	-0.0060337	-0.53875	0.00452471
I35_RS03595	membrane protein		M	BCAL3149	hypothetical protein		782712	783344	633	+	CDS	149	52	78	106	0.235403	0.0821643	0.123239	0.167472	0.0178468	0.0103749	0.0129387	0.0186274	-0.782573	0.00747194	-0.463972	0.0049081	-0.623273	0.00619002	0.0617624	-0.00078062
I35_RS03600	polyketide cyclase		S	BCAL3148	hypothetical protein		783389	783904	516	+	CDS	154	144	162	116	0.298469	0.279089	0.313973	0.224826	0.0226281	0.0352405	0.0329638	0.0250067	0.63912	-0.0126124	0.542765	-0.0103357	0.590942	-0.011474	0.144196	-0.00237855
I35_RS03605	molecular chaperone GroES		O	BCAL3147	co-chaperonin GroES	groES	784299	784592	294	+	CDS	0	0	1	0	3.40136e-05	3.40136e-05	0.00343537	3.40136e-05	2.5787e-06	4.29489e-06	0.000360677	3.78323e-06	0.735975	-1.71619e-06	7.12792	-0.000358098	3.93195	-0.000179907	0.552971	-1.20452e-06
I35_RS03610	molecular chaperone GroEL	groEL	O	BCAL3146	chaperonin GroEL	groEL	784639	786279	1641	+	CDS	3	0	4	0	0.00183425	6.09385e-06	0.00244363	6.09385e-06	0.000139061	7.69469e-07	0.000256555	6.778e-07	-7.49764	0.000138292	0.883545	-0.000117493	-3.30705	1.03993e-05	-7.68065	0.000138384
I35_RS03615	kinase		H	BCAL3145	putative kinase		786471	787337	867	-	CDS	230	93	219	106	0.265294	0.107278	0.252607	0.122272	0.020113	0.013546	0.026521	0.0136	-0.570264	0.00656702	0.399006	-0.00640799	-0.0856288	7.95168e-05	-0.564525	0.00651303
I35_RS03620	rubredoxin		C	BCAL3144	rubredoxin	rubA	787593	787763	171	+	CDS	59	39	32	39	0.345088	0.228129	0.187193	0.228129	0.0261625	0.0288058	0.0196532	0.025374	0.13886	-0.00264331	-0.412731	0.00650921	-0.136936	0.00193295	-0.0441442	0.000788407
I35_RS03625	hypothetical protein		S	BCAL3143	hypothetical protein		787868	789169	1302	+	CDS	297	227	244	204	0.228118	0.174355	0.187412	0.15669	0.0172945	0.0220158	0.0196762	0.0174281	0.348219	-0.00472121	0.186135	-0.00238166	0.267177	-0.00355143	0.0110996	-0.000133571
I35_RS03630	hypothetical protein		K	BCAL3142	hypothetical protein		789352	789930	579	+	CDS	83	28	47	48	0.143368	0.0483765	0.0811917	0.0829188	0.0108693	0.00610849	0.00852425	0.0092228	-0.831368	0.00476079	-0.350611	0.00234503	-0.59099	0.00355291	-0.236979	0.00164648
I35_RS03635	Holliday junction DNA helicase		J	BCAL3141	Holliday junction resolvase-like protein		789927	790376	450	+	CDS	32	11	16	15	0.0711333	0.0244667	0.0355778	0.0333556	0.0053929	0.0030894	0.00373528	0.00371004	-0.803733	0.0023035	-0.529843	0.00165761	-0.666788	0.00198056	-0.539627	0.00168286
I35_RS03640	uracil phosphoribosyltransferase		F	BCAL3140	bifunctional pyrimidine regulatory protein PyrR uracil phosphoribosyltransferase	pyrR	790363	790887	525	+	CDS	129	48	136	80	0.245733	0.0914476	0.259067	0.1524	0.01863	0.0115471	0.0271992	0.016951	-0.690101	0.00708293	0.545936	-0.00856919	-0.0720825	-0.000743129	-0.136259	0.00167903
I35_RS03645	aspartate carbamoyltransferase	pyrB	F	BCAL3139	aspartate carbamoyltransferase catalytic subunit	pyrB	790961	791992	1032	+	CDS	306	185	117	249	0.296521	0.179273	0.113382	0.241289	0.0224804	0.0226368	0.0119039	0.0268378	0.00999944	-0.000156355	-0.917241	0.0105766	-0.453621	0.00521011	0.255596	-0.00435736
I35_RS03650	dihydroorotase		F	BCAL3138	dihydroorotase	pyrX	792054	793331	1278	+	CDS	286	116	161	412	0.223795	0.0907746	0.125986	0.322387	0.0169668	0.0114621	0.0132272	0.0358581	-0.565841	0.00550468	-0.359209	0.00373962	-0.462525	0.00462215	1.07958	-0.0188913
I35_RS03655	glycerol acyltransferase		I	BCAL3137	putative 1-acyl-SN-glycerol-3-phosphate acyltransferase	plsC	793351	794208	858	+	CDS	214	61	91	447	0.249429	0.0711072	0.106072	0.520991	0.0189102	0.0089787	0.0111364	0.0579482	-1.07459	0.00993149	-0.763875	0.00777374	-0.91923	0.00885261	1.6156	-0.039038
I35_RS03660	diadenosine tetraphosphatase		T	BCAL3136	diadenosine tetraphosphatase	apaH	794246	795085	840	-	CDS	235	76	94	125	0.279774	0.0904881	0.111917	0.148821	0.0212107	0.0114259	0.01175	0.0165529	-0.892486	0.00978484	-0.85213	0.00946071	-0.872308	0.00962277	-0.357707	0.0046578
I35_RS03665	dTDP-glucose 4,6-dehydratase		M	BCAL3135	dTDP-D-glucose 4,6-dehydratase	rmlB	795438	796499	1062	+	CDS	18	3	0	26	0.0169586	0.00283427	9.4162e-06	0.0244915	0.0012857	0.000357883	9.88599e-07	0.00272412	-1.84499	0.000927812	-10.3449	0.00128471	-6.09493	0.00110626	1.08324	-0.00143842
I35_RS03670	glucose-1-phosphate thymidylyltransferase		H	BCAL3134	glucose-1-phosphate thymidylyltransferase	rmlA	796511	797404	894	+	CDS	101	6	6	351	0.112987	0.0067226	0.0067226	0.392629	0.00856596	0.000848861	0.0007058	0.0436709	-3.33501	0.00771709	-3.60128	0.00786016	-3.46815	0.00778862	2.34999	-0.0351049
I35_RS03675	dTDP-4-dehydrorhamnose 3,5-epimerase		M	BCAL3133	dTDP-4-keto-6-deoxy-D-glucose 3,5-epimerase	rmlC	797389	797940	552	+	CDS	22	0	9	87	0.0398732	1.81159e-05	0.0163225	0.157627	0.00302294	2.2875e-06	0.00171368	0.0175323	-10.368	0.00302066	-0.818854	0.00130926	-5.59341	0.00216496	2.53599	-0.0145094
I35_RS03680	dTDP-4-dehydrorhamnose reductase		M	BCAL3132	dTDP-4-keto-L-rhamnose reductase	rmlD	797955	798881	927	+	CDS	37	0	0	109	0.0399245	1.07875e-05	1.07875e-05	0.117594	0.00302683	1.36213e-06	1.13257e-06	0.0130797	-11.1177	0.00302547	-11.384	0.0030257	-11.2509	0.00302558	2.11144	-0.0100528
I35_RS03685	mannose-1-phosphate guanylyltransferase	cpsB	M				798965	800380	1416	+	CDS	268	6	55	105	0.189273	0.00424435	0.0388489	0.0741596	0.0143495	0.000535933	0.00407871	0.00824854	-4.7428	0.0138136	-1.81481	0.0102708	-3.27881	0.0120422	-0.798789	0.00610095
I35_RS03690	sugar ABC transporter permease		GM				800384	801202	819	+	CDS	89	13	0	228	0.108681	0.0158852	1.221e-05	0.2784	0.00823956	0.00200582	1.28192e-06	0.0309656	-2.03837	0.00623373	-12.65	0.00823827	-7.34421	0.007236	1.91003	-0.0227261
I35_RS03695	sugar ABC transporter ATP-binding protein		GM	BCAL3130	ABC transporter ATP-binding protein	wzt	801207	802013	807	+	CDS	60	2	2	159	0.0743618	0.00249071	0.00249071	0.197038	0.00563766	0.000314501	0.000261497	0.021916	-4.16396	0.00532316	-4.43023	0.00537616	-4.29709	0.00534966	1.95881	-0.0162783
I35_RS03700	hypothetical protein		H				802120	803490	1371	+	CDS	151	0	2	548	0.110146	7.29395e-06	0.00146608	0.399716	0.00835059	9.21005e-07	0.000153923	0.0444591	-13.1464	0.00834967	-5.7616	0.00819667	-9.45399	0.00827317	2.41253	-0.0361085
I35_RS03705	polysaccharide deacetylase		G				803487	805058	1572	+	CDS	99	0	0	302	0.0629835	6.36132e-06	6.36132e-06	0.192118	0.00477502	8.03243e-07	6.6787e-07	0.0213687	-12.5374	0.00477422	-12.8037	0.00477436	-12.6705	0.00477429	2.16192	-0.0165937
I35_RS03710	UDP-N-acetylglucosamine 2-epimerase		M				805055	806176	1122	+	CDS	74	1	3	273	0.0659626	0.000900178	0.00268271	0.243324	0.00500088	0.000113665	0.000281655	0.0270642	-5.45932	0.00488722	-4.15018	0.00471923	-4.80475	0.00480322	2.43613	-0.0220633
I35_RS03715	glycosyl transferase family 1		M				806169	807401	1233	+	CDS	262	26	2	1186	0.212498	0.0210949	0.00163017	0.96189	0.0161103	0.00266365	0.00017115	0.106988	-2.59651	0.0134467	-6.55658	0.0159392	-4.57654	0.0146929	2.73139	-0.0908777
I35_RS03720	glycosyl transferase		M				807398	808522	1125	+	CDS	205	5	0	882	0.182231	0.00445333	8.88889e-06	0.784009	0.0138157	0.000562322	9.33237e-07	0.0872029	-4.61876	0.0132533	-13.8537	0.0138147	-9.23623	0.013534	2.65807	-0.0733872
I35_RS03725	hypothetical protein		U				808599	809462	864	+	CDS	245	198	235	211	0.283576	0.229178	0.272002	0.244225	0.021499	0.0289383	0.0285573	0.0271643	0.428708	-0.00743925	0.409588	-0.00705827	0.419148	-0.00724876	0.337442	-0.0056653
I35_RS03730	phytanoyl-CoA dioxygenase		Q				809517	810590	1074	-	CDS	290	425	168	247	0.270028	0.395726	0.156434	0.229991	0.0204719	0.0499683	0.0164239	0.0255812	1.28737	-0.0294964	-0.317849	0.00404801	0.48476	-0.0127242	0.321438	-0.00510928
I35_RS03735	hypothetical protein		U				810763	811638	876	-	CDS	180	14	10	401	0.205491	0.0159932	0.0114269	0.457774	0.0155791	0.00201945	0.00119971	0.0509168	-2.94757	0.0135596	-3.69886	0.0143794	-3.32322	0.0139695	1.70853	-0.0353377
I35_RS03740	phosphoglycerate mutase		G				811635	812225	591	-	CDS	88	13	3	208	0.148917	0.0220135	0.00509306	0.351963	0.01129	0.00277964	0.000534717	0.0391477	-2.02207	0.00851034	-4.40013	0.0107553	-3.2111	0.00963281	1.79388	-0.0278577
I35_RS03745	glycosyl transferase group 1/2 family protein		M				812253	813302	1050	-	CDS	175	10	1	547	0.166676	0.00953333	0.000961905	0.520962	0.0126364	0.00120377	0.00010099	0.057945	-3.39195	0.0114326	-6.96723	0.0125354	-5.17959	0.011984	2.1971	-0.0453086
I35_RS03750	glycosyl transferase family 1		M				813304	814287	984	-	CDS	152	22	16	140	0.154482	0.0223679	0.0162703	0.142287	0.0117119	0.00282439	0.00170821	0.0158261	-2.05196	0.00888748	-2.77741	0.0100037	-2.41469	0.00944557	0.434335	-0.00411423
I35_RS03755	hypothetical protein		M				814388	815455	1068	-	CDS	133	1	1	392	0.124541	0.000945693	0.000945693	0.367051	0.00944196	0.000119412	9.92875e-05	0.0408259	-6.30506	0.00932254	-6.57133	0.00934267	-6.4382	0.00933261	2.11233	-0.0313839
I35_RS03760	hypothetical protein		M				815452	817992	2541	-	CDS	149	0	3	188	0.0586423	3.93546e-06	0.00118457	0.0739906	0.0044459	4.9693e-07	0.000124367	0.00822974	-13.1271	0.0044454	-5.1598	0.00432153	-9.14347	0.00438347	0.888371	-0.00378384
I35_RS03765	glycosyl transferase family 2		Q				817997	820153	2157	-	CDS	336	14	8	1076	0.155777	0.00649513	0.00371349	0.498846	0.01181	0.000820139	0.000389876	0.0554851	-3.848	0.0109899	-4.92085	0.0114202	-4.38443	0.011205	2.23209	-0.043675
I35_RS03770	glycosyl transferase		M				820278	821246	969	-	CDS	111	9	4	487	0.114561	0.00929825	0.00413829	0.50259	0.00868535	0.00117409	0.000434475	0.0559016	-2.88704	0.00751126	-4.32124	0.00825087	-3.60414	0.00788107	2.68623	-0.0472162
I35_RS03775	epimerase		M	BCAL3121	putative nucleotide sugar epimerase/dehydratase	wbiG	821736	822707	972	+	CDS	277	69	46	209	0.28499	0.0709979	0.0473354	0.215031	0.0216062	0.0089649	0.0049697	0.0239172	-1.26909	0.0126413	-2.12021	0.0166365	-1.69465	0.0146389	0.146605	-0.00231103
I35_RS03780	glycosyl transferase		M	BCAL3120	UDP-N-acetylglucosamine-1-P transferase	wbiH	822713	823729	1017	+	CDS	145	79	48	321	0.142586	0.0776893	0.0472075	0.315644	0.01081	0.00980981	0.00495627	0.0351081	-0.14007	0.0010002	-1.12504	0.00585373	-0.632555	0.00342696	1.69944	-0.0242981
I35_RS03785	nucleoside-diphosphate sugar oxidoreductase		GM	BCAL3119	nucleotide sugar epimerase/dehydratase	wbiI	823742	825625	1884	+	CDS	390	9	7	1886	0.207012	0.00478238	0.00372081	1.00107	0.0156944	0.00060387	0.000390644	0.111346	-4.69987	0.0150905	-5.32825	0.0153037	-5.01406	0.0151971	2.82673	-0.0956512
I35_RS03790	glycosyl transferase		M	BCAL3118	UDP-N-acetylglucosamine-1-P transferase	wecA	825703	826809	1107	-	CDS	95	0	2	36	0.0858266	9.03342e-06	0.00181572	0.0325294	0.00650685	1.14065e-06	0.000190631	0.00361814	-12.4779	0.00650571	-5.09311	0.00631622	-8.7855	0.00641096	-0.846711	0.00288871
I35_RS03795	UDP-glucose 4-epimerase		M	BCAL3117	UDP-glucose epimerase	galE	826837	827859	1023	-	CDS	164	4	3	52	0.160323	0.00391984	0.00294233	0.0508407	0.0121547	0.000494958	0.000308912	0.00565485	-4.61806	0.0116597	-5.29817	0.0118458	-4.95812	0.0117527	-1.10395	0.00649983
I35_RS03800	glycosyl transferase		M	BCAL3116	glycosyltransferase	wbxB	827875	829011	1137	-	CDS	273	67	1	101	0.240114	0.0589358	0.000888303	0.0888391	0.018204	0.00744181	9.32622e-05	0.00988129	-1.29053	0.0107622	-7.60875	0.0181107	-4.44964	0.0144365	-0.881484	0.00832272
I35_RS03805	glycosyl transferase		S	BCAL3115	glycosyltransferase	wbxA	829064	829888	825	-	CDS	79	9	1	11	0.0957697	0.0109212	0.00122424	0.0133455	0.00726068	0.00137902	0.000128532	0.00148437	-2.39646	0.00588166	-5.8199	0.00713214	-4.10818	0.0065069	-2.29025	0.0057763
I35_RS03810	teichoic acid transporter		S	BCAL3114	putative O-antigen exporter	wzx	829885	831141	1257	-	CDS	71	3	0	0	0.0564916	0.00239459	7.95545e-06	7.95545e-06	0.00428285	0.000302364	8.35236e-07	8.8486e-07	-3.82421	0.00398049	-12.3241	0.00428202	-8.07416	0.00413125	-12.2408	0.00428197
I35_RS03815	phosphoglucomutase		G	BCAL3113	phosphomannomutase	manB	831386	832780	1395	+	CDS	2	2	10	4	0.00144086	0.00144086	0.00717563	0.00287455	0.000109237	0.000181937	0.000753363	0.000319728	0.735975	-7.26999e-05	2.78588	-0.000644126	1.76093	-0.000358413	1.54938	-0.00021049
I35_RS03820	glycosyl transferase family 1		M	BCAL3112	heptosyltransferase I WaaC	waaC	832953	833948	996	+	CDS	3	0	24	4	0.00302209	1.00402e-05	0.0241064	0.0040261	0.000229116	1.26777e-06	0.00253091	0.000447811	-7.49764	0.000227849	3.46551	-0.0023018	-2.01607	-0.00103697	0.96681	-0.000218695
I35_RS03825	hypothetical protein		S	BCAL3111	Kdo 3-hydroxylase KdoO	kdoO	833972	834856	885	+	CDS	53	25	47	24	0.0598983	0.0282599	0.0531186	0.0271299	0.00454113	0.00356837	0.00557688	0.00301758	-0.347784	0.000972755	0.296409	-0.00103576	-0.0256876	-3.15016e-05	-0.589658	0.00152355
I35_RS03830	3-deoxy-D-manno-octulosonic acid transferase		M	BCAL3110	WaaA	waaA	834894	836255	1362	+	CDS	2	0	0	2	0.00147577	7.34214e-06	7.34214e-06	0.00147577	0.000111884	9.27091e-07	7.70846e-07	0.000164145	-6.91508	0.000110957	-7.18135	0.000111113	-7.04821	0.000111035	0.552971	-5.22615e-05
I35_RS03835	urease accessory protein UreG		KO	BCAL3109	urease accessory protein	ureG	836321	836968	648	-	CDS	78	24	114	52	0.120386	0.0370525	0.175941	0.0802623	0.00912692	0.00467861	0.0184719	0.00892733	-0.964049	0.00444831	1.01714	-0.00934502	0.0265434	-0.00244835	-0.0318988	0.000199587
I35_RS03840	urease accessory protein UreF		O	BCAL3108	urease accessory protein	ureF	836985	837665	681	-	CDS	62	2	14	38	0.0910573	0.00295154	0.0205727	0.055815	0.00690341	0.000372691	0.00215991	0.00620813	-4.21126	0.00653072	-1.67634	0.0047435	-2.9438	0.00563711	-0.153151	0.000695281
I35_RS03845	urease accessory protein UreE	ureE	O	BCAL3107	urease accessory protein	ureE	837652	838290	639	-	CDS	71	14	8	32	0.111127	0.0219249	0.0125352	0.0500939	0.00842496	0.00276845	0.00131606	0.00557179	-1.60559	0.0056565	-2.67844	0.00710889	-2.14202	0.0063827	-0.596528	0.00285317
I35_RS03850	urease subunit alpha	ureC	E	BCAL3106	urease subunit alpha	ureC	838309	840015	1707	-	CDS	181	39	135	97	0.10604	0.022853	0.079092	0.0568307	0.0080393	0.00288564	0.0083038	0.0063211	-1.47818	0.00515366	0.046703	-0.000264507	-0.715738	0.00244458	-0.346893	0.00171819
I35_RS03855	urease subunit beta	ureB	E	BCAL3105	urease subunit beta	ureB	840045	840350	306	-	CDS	11	4	8	22	0.0359804	0.0131046	0.0261765	0.0719281	0.00272781	0.00165471	0.00274825	0.00800034	-0.721165	0.0010731	0.0107658	-2.04319e-05	-0.3552	0.000526335	1.55232	-0.00527253
I35_RS03860	urease subunit gamma	ureA	E	BCAL3104	urease subunit gamma	ureA	840359	840661	303	-	CDS	17	3	7	6	0.0561386	0.00993399	0.0231353	0.019835	0.00425609	0.00125436	0.00242896	0.00220618	-1.76257	0.00300172	-0.809191	0.00182713	-1.28588	0.00241443	-0.947975	0.0020499
I35_RS03865	urease accessory protein UreD		O	BCAL3103	UreD-family accessory protein	UreD	840894	841769	876	-	CDS	69	11	2	42	0.0787785	0.0125685	0.00229452	0.0479566	0.00597251	0.00158702	0.0002409	0.00533407	-1.91202	0.00438549	-4.63183	0.00573161	-3.27192	0.00505855	-0.163101	0.000638443
I35_RS03870	urea ABC transporter ATP-binding protein		E	BCAL3102	ABC transporter ATP-binding protein		841935	842627	693	-	CDS	83	45	165	32	0.119784	0.0649495	0.23811	0.0461905	0.00908126	0.00820116	0.0249989	0.00513762	-0.147065	0.000880101	1.4609	-0.0159177	0.656919	-0.00751879	-0.821791	0.00394364
I35_RS03875	urea ABC transporter ATP-binding protein		S	BCAL3101	ABC transporter ATP-binding protein		842632	843486	855	-	CDS	99	23	53	75	0.115801	0.0269123	0.062	0.087731	0.00877934	0.00339821	0.00650933	0.00975805	-1.36934	0.00538113	-0.431604	0.00227001	-0.900471	0.00382557	0.15248	-0.000978707
I35_RS03880	amino acid ABC transporter permease		P	BCAL3100	putative branched-chain amino acid transporter permease		843483	844670	1188	-	CDS	139	24	49	85	0.117012	0.0202104	0.0412542	0.0715572	0.00887112	0.00255197	0.00433125	0.00795909	-1.79751	0.00631915	-1.03433	0.00453988	-1.41592	0.00542952	-0.156513	0.000912031
I35_RS03885	urea ABC transporter permease		P	BCAL3099	putative branched-chain amino acid transporter permease		844672	846291	1620	-	CDS	223	62	64	129	0.13766	0.0382778	0.0395123	0.0796358	0.0104366	0.00483333	0.00414837	0.00885764	-1.11056	0.00560325	-1.33103	0.00628821	-1.2208	0.00594573	-0.236654	0.00157894
I35_RS03890	branched-chain amino acid ABC transporter substrate-binding protein		E	BCAL3098	hypothetical protein		846431	847738	1308	-	CDS	175	221	66	112	0.1338	0.168968	0.0504664	0.0856346	0.0101439	0.0213355	0.00529842	0.00952487	1.07265	-0.0111917	-0.936975	0.00484546	0.0678373	-0.0031731	-0.0908386	0.000619012
I35_RS03895	hypothetical protein		S				847886	848071	186	+	CDS	17	7	8	18	0.0914516	0.0376882	0.0430645	0.096828	0.00693331	0.00475888	0.00452131	0.0107699	-0.542922	0.00217443	-0.616803	0.002412	-0.579862	0.00229321	0.635386	-0.00383657
I35_RS03900	sulfurtransferase		P	BCAL3097	hypothetical protein		848092	848415	324	-	CDS	15	1	0	19	0.0463272	0.00311728	3.08642e-05	0.0586728	0.00351224	0.000393619	3.24041e-06	0.006526	-3.15752	0.00311862	-10.082	0.003509	-6.61976	0.00331381	0.893806	-0.00301376
I35_RS03905	protein-L-isoaspartate O-methyltransferase		O	BCAL3096	putative protein-L-isoaspartate O-methyltransferase	pcm	848430	849086	657	-	CDS	118	55	160	63	0.179619	0.0837291	0.243546	0.0959056	0.0136177	0.0105725	0.0255697	0.0106673	-0.365168	0.0030452	0.908959	-0.0119521	0.271895	-0.00445344	-0.352285	0.00295037
I35_RS03910	hypothetical protein		S	BCAL3095	hypothetical protein		849191	849448	258	-	CDS	42	113	65	39	0.162829	0.438023	0.251977	0.151202	0.0123447	0.0553091	0.0264548	0.0168177	2.16362	-0.0429644	1.09964	-0.0141101	1.63163	-0.0285372	0.446082	-0.00447294
I35_RS03915	coproporphyrinogen III oxidase		H	BCAL3094	coproporphyrinogen III oxidase	hemN	849546	850937	1392	-	CDS	305	133	193	163	0.219116	0.0955532	0.138657	0.117105	0.0166121	0.0120655	0.0145574	0.0130252	-0.461347	0.00454659	-0.190475	0.00205463	-0.325911	0.00330061	-0.350925	0.00358686
I35_RS03920	proteinase inhibitor		S	BCAL3093	hypothetical protein		851111	851428	318	+	CDS	60	8	86	39	0.188711	0.0251887	0.270472	0.122673	0.0143069	0.00318057	0.0283966	0.0136445	-2.16935	0.0111263	0.989008	-0.0140897	-0.590173	-0.00148169	-0.0683877	0.000662363
I35_RS03925	hypothetical protein		S	BCAL3092	hypothetical protein		851425	852006	582	+	CDS	90	18	46	61	0.154656	0.030945	0.079055	0.104828	0.0117251	0.00390742	0.00829992	0.0116597	-1.58531	0.00781768	-0.498432	0.00342519	-1.04187	0.00562143	-0.00806833	6.53901e-05
I35_RS03930	UDP pyrophosphate phosphatase		V	BCAL3091	undecaprenyl pyrophosphate phosphatase		852086	852916	831	+	CDS	131	13	52	83	0.157653	0.0156558	0.0625872	0.0998917	0.0119523	0.00197686	0.00657098	0.0111106	-2.59601	0.00997547	-0.86311	0.00538134	-1.72956	0.0076784	-0.105349	0.00084168
I35_RS03935	tRNA (guanine-N(7)-)-methyltransferase		J	BCAL3090	tRNA (guanine-N(7)-)-methyltransferase	trmB	853010	853786	777	-	CDS	115	40	148	89	0.148018	0.0514929	0.190489	0.114556	0.0112218	0.006502	0.0199993	0.0127417	-0.787352	0.00471983	0.833642	-0.00877747	0.0231449	-0.00202882	0.183251	-0.00151988
I35_RS03940	OHCU decarboxylase		S	BCAL3089	hypothetical protein		854130	854657	528	-	CDS	69	7	13	41	0.130701	0.0132765	0.0246402	0.0776705	0.00990894	0.00167642	0.00258695	0.00863904	-2.56334	0.00823251	-1.93748	0.00732199	-2.25041	0.00777725	-0.197858	0.00126989
I35_RS03945	LysR family transcriptional regulator		K	BCAL3088	LysR family regulatory protein		854807	855745	939	-	CDS	117	97	42	56	0.124611	0.103312	0.0447391	0.0596486	0.00944727	0.0130452	0.00469712	0.00663453	0.465549	-0.00359792	-1.00812	0.00475015	-0.271286	0.000576115	-0.509904	0.00281274
I35_RS03950	MFS transporter		G	BCAL3087	major facilitator superfamily protein		856104	857444	1341	+	CDS	170	82	123	90	0.126779	0.0611559	0.0917301	0.0671216	0.00961158	0.00772214	0.00963066	0.00746572	-0.315773	0.00188944	0.00286215	-1.90873e-05	-0.156455	0.000935176	-0.364491	0.00214585
I35_RS03955	5-hydroxyisourate hydrolase		S	BCAL3086	transthyretin-like protein		857447	857968	522	+	CDS	93	25	76	46	0.17818	0.0479119	0.145613	0.0881418	0.0135085	0.00604982	0.0152878	0.00980374	-1.15891	0.00745871	0.17851	-0.00177926	-0.490198	0.00283972	-0.462467	0.00370479
I35_RS03960	5-hydroxyisourate hydrolase		S	BCAL3085	putative transthyretin-like protein		858016	858351	336	+	CDS	30	62	19	24	0.0893155	0.184554	0.0565774	0.0714583	0.00677136	0.0233035	0.00594001	0.00794809	1.78303	-0.0165322	-0.188979	0.000831343	0.797027	-0.00785042	0.231163	-0.00117673
I35_RS03965	cytosine deaminase		FJ	BCAL3084	putative guanine/cytidine deaminase		858362	858841	480	+	CDS	47	10	51	39	0.0979375	0.0208542	0.106271	0.0812708	0.00742503	0.00263325	0.0111573	0.0090395	-1.49555	0.00479177	0.587519	-0.00373226	-0.454016	0.000529756	0.283848	-0.00161448
I35_RS03970	hypothetical protein		S	BCAL3083	hypothetical protein		859217	859549	333	+	CDS	38	38	62	25	0.114144	0.114144	0.186216	0.0751051	0.00865371	0.014413	0.0195507	0.00835371	0.735975	-0.00575924	1.17583	-0.010897	0.955902	-0.00832811	-0.0509027	0.000300006
I35_RS03975	tRNA-Gly		S				859744	859818	75	-	RNA	8	3	0	3	0.1068	0.0401333	0.000133333	0.0401333	0.00809693	0.00506763	1.39986e-05	0.00446391	-0.676064	0.0030293	-9.17595	0.00808293	-4.92601	0.00555611	-0.859068	0.00363302
I35_RS03980	hypothetical protein		S				860067	860984	918	+	CDS	126	64	79	87	0.137266	0.0697277	0.0860675	0.0947821	0.0104067	0.0088045	0.00903616	0.0105423	-0.241194	0.00160216	-0.203725	0.0013705	-0.222459	0.00148633	0.0186861	-0.000135666
I35_RS03985	cupin		S	BCAL3074	hypothetical protein		861074	861418	345	+	CDS	71	29	43	27	0.205826	0.084087	0.124667	0.0782899	0.0156045	0.0106176	0.0130887	0.00870794	-0.555497	0.00498684	-0.253644	0.00251583	-0.40457	0.00375133	-0.841557	0.00689654
I35_RS03990	mandelate racemase		M	BCAL3073	hypothetical protein		861744	862925	1182	+	CDS	202	114	107	130	0.170905	0.0964552	0.090533	0.109992	0.012957	0.0121794	0.00950499	0.012234	-0.0892914	0.000777623	-0.446975	0.00345201	-0.268133	0.00211482	-0.0828329	0.000722977
I35_RS03995	lysine transporter LysE		S	BCAL3072	LysE type translocator		862922	863548	627	-	CDS	104	87	78	81	0.165885	0.138772	0.124418	0.129203	0.0125764	0.0175227	0.0130625	0.0143708	0.478506	-0.0049463	0.0547149	-0.000486126	0.26661	-0.00271621	0.192421	-0.0017944
I35_RS04000	LysR family transcriptional regulator		K	BCAL3071	putative nitrogen assimilation regulatory protein Nac		863603	864547	945	-	CDS	165	135	101	106	0.174614	0.142868	0.106889	0.11218	0.0132382	0.0180399	0.0112222	0.0124774	0.446488	-0.00480173	-0.238349	0.00201598	0.104069	-0.00139288	-0.0853819	0.00076073
I35_RS04005	MFS transporter		G	BCAL3070	major facilitator superfamily protein		864730	866052	1323	+	CDS	195	144	147	157	0.1474	0.108851	0.111119	0.118677	0.011175	0.0137446	0.0116663	0.0132001	0.298596	-0.00256965	0.0620723	-0.000491299	0.180334	-0.00153047	0.24028	-0.00202514
I35_RS04010	hypothetical protein		C	BCAL3069	putative CoA-transferase		866112	867335	1224	+	CDS	180	56	85	107	0.147067	0.0457598	0.0694526	0.0874265	0.0111497	0.00577808	0.00729177	0.00972418	-0.948346	0.00537164	-0.612666	0.00385795	-0.780506	0.0046148	-0.19736	0.00142555
I35_RS04015	methylmalonyl-CoA decarboxylase		I	BCAL3068	methylmalonyl-CoA decarboxylase	mmcD	867332	868141	810	+	CDS	89	15	52	50	0.109889	0.0185309	0.0642099	0.0617407	0.00833111	0.00233989	0.00674134	0.00686723	-1.83207	0.00599122	-0.305472	0.00158976	-1.06877	0.00379049	-0.27878	0.00146388
I35_RS04020	DeoR family transcriptional regulator		K	BCAL3067	DeoR family regulatory protein		868310	869065	756	-	CDS	126	66	96	56	0.16668	0.0873148	0.126997	0.0740873	0.0126367	0.0110252	0.0133333	0.0082405	-0.196807	0.00161143	0.0774245	-0.000696694	-0.0596911	0.000457369	-0.616811	0.00439615
I35_RS04025	NUDIX hydrolase		L	BCAL3066	NUDIX hydrolase		869147	869746	600	+	CDS	85	11	48	55	0.141683	0.01835	0.0800167	0.0916833	0.0107416	0.00231705	0.00840089	0.0101977	-2.21284	0.00842452	-0.354591	0.00234068	-1.28372	0.0053826	-0.0749674	0.000543915
I35_RS04030	NUDIX hydrolase		L	BCAL3065	hypothetical protein		869743	870123	381	+	CDS	47	32	30	18	0.123386	0.0840157	0.0787664	0.0472703	0.00935436	0.0106087	0.00826962	0.00525773	0.18153	-0.00125429	-0.177818	0.00108474	0.00185589	-8.47733e-05	-0.831198	0.00409663
I35_RS04035	NAD-dependent protein deacetylase		K	BCAL3064	putative NAD-dependent deacetylase		870307	871173	867	+	CDS	62	43	83	50	0.0715225	0.0496078	0.0957439	0.0576817	0.0054224	0.00626397	0.0100521	0.00641575	0.208146	-0.000841572	0.89049	-0.00462968	0.549318	-0.00273563	0.242687	-0.000993353
I35_RS04040	camphor resistance protein CrcB		D	BCAL3063	camphor resistance protein CrcB		871355	871741	387	+	CDS	42	71	25	26	0.108553	0.183488	0.0646253	0.0672093	0.00822983	0.023169	0.00678496	0.00747548	1.49326	-0.0149392	-0.278522	0.00144487	0.607371	-0.00674717	-0.138695	0.000754343
I35_RS04045	hypothetical protein		S	BCAL3062	hypothetical protein		871766	872116	351	+	CDS	46	20	18	34	0.131083	0.0570085	0.0513105	0.0968946	0.00993789	0.00719846	0.00538705	0.0107773	-0.465251	0.00273943	-0.883443	0.00455084	-0.674347	0.00364513	0.116983	-0.000839398
I35_RS04050	membrane protein		S	BCAL3061	hypothetical protein		872130	872693	564	-	CDS	130	66	5	58	0.230514	0.117039	0.00888298	0.102855	0.0174762	0.0147785	0.000932617	0.0114402	-0.241891	0.00269769	-4.22796	0.0165436	-2.23493	0.00962063	-0.611278	0.00603598
I35_RS04055	NADP oxidoreductase		S	BCAL3060	hypothetical protein		872769	873698	930	-	CDS	146	61	53	96	0.157	0.0656022	0.057	0.103237	0.0119028	0.00828357	0.00598438	0.0114827	-0.522975	0.00361921	-0.992025	0.0059184	-0.7575	0.00476881	-0.0518394	0.000420102
I35_RS04060	membrane protein		S	BCAL3059A	hypothetical protein	RS03543	874213	874509	297	+	CDS	57	55	47	46	0.191953	0.185219	0.158283	0.154916	0.0145527	0.0233875	0.016618	0.0172308	0.684454	-0.00883485	0.191459	-0.00206529	0.437956	-0.00545007	0.243704	-0.00267811
I35_RS04065	lysine transporter LysE		E	BCAL3059	LysE type translocator protein		874628	875296	669	-	CDS	151	63	77	118	0.225725	0.0941854	0.115112	0.176398	0.0171131	0.0118928	0.0120855	0.0196202	-0.525016	0.00522033	-0.50182	0.00502757	-0.513418	0.00512395	0.197236	-0.00250707
I35_RS04070	3-octaprenyl-4-hydroxybenzoate carboxy-lyase		H	BCAL3058	3-octaprenyl-4-hydroxybenzoate carboxy-lyase	ubiD	875355	876911	1557	-	CDS	155	2	7	30	0.0995568	0.00129094	0.00450225	0.0192742	0.00754779	0.000163007	0.000472687	0.00214381	-5.53305	0.00738479	-3.9971	0.00707511	-4.76507	0.00722995	-1.81587	0.00540398
I35_RS04075	hypothetical protein		M	BCAL3057	putative lipoprotein		877508	878635	1128	+	CDS	192	122	232	132	0.170222	0.108165	0.205683	0.11703	0.0129052	0.013658	0.0215945	0.0130169	0.0817929	-0.000752791	0.742712	-0.00868928	0.412252	-0.00472104	0.012437	-0.000111732
I35_RS04080	aminotransferase		E	BCAL3056	aminotransferase		878754	879950	1197	-	CDS	218	96	134	169	0.18213	0.0802089	0.111955	0.141195	0.013808	0.010128	0.0117541	0.0157046	-0.447163	0.00368006	-0.232347	0.00205396	-0.339755	0.00286701	0.185686	-0.00189663
I35_RS04085	N utilization substance protein B homolog		K	BCAL3055	transcription antitermination protein NusB	nusB	880021	880458	438	-	CDS	13	2	16	4	0.0297032	0.00458904	0.0365525	0.00915525	0.00225192	0.000579457	0.00383762	0.00101831	-1.95838	0.00167246	0.769059	-0.0015857	-0.59466	4.33778e-05	-1.14498	0.00123361
I35_RS04090	6,7-dimethyl-8-ribityllumazine synthase		H	BCAL3054	6,7-dimethyl-8-ribityllumazine synthase	ribH	880455	880970	516	-	CDS	2	0	0	1	0.00389535	1.93798e-05	1.93798e-05	0.00195736	0.000295322	2.44709e-06	2.03467e-06	0.000217712	-6.91508	0.000292875	-7.18135	0.000293287	-7.04821	0.000293081	-0.439869	7.76101e-05
I35_RS04095	3,4-dihydroxy-2-butanone 4-phosphate synthase		H	BCAL3053	bifunctional 3,4-dihydroxy-2-butanone 4-phosphate synthase/GTP cyclohydrolase II-like protein	ribB	881024	882166	1143	-	CDS	54	0	10	20	0.0472528	8.74891e-06	0.00875766	0.0175066	0.00358242	1.10472e-06	0.000919459	0.0019472	-11.663	0.00358132	-1.96208	0.00266296	-6.81256	0.00312214	-0.879534	0.00163522
I35_RS04100	hypothetical protein		S	BCAL3052	hypothetical protein		882324	882842	519	-	CDS	153	80	139	91	0.294817	0.154162	0.267842	0.175356	0.0223512	0.019466	0.0281205	0.0195044	-0.199399	0.00288524	0.331269	-0.00576929	0.0659351	-0.00144202	-0.196558	0.00284687
I35_RS04105	riboflavin synthase subunit alpha		H	BCAL3051	riboflavin synthase subunit alpha	ribE	883172	883801	630	-	CDS	187	105	194	90	0.296841	0.166683	0.307952	0.142873	0.0225047	0.021047	0.0323317	0.0158913	-0.0966137	0.00145773	0.522722	-0.00982697	0.213054	-0.00418462	-0.501987	0.00661338
I35_RS04110	diaminohydroxyphosphoribosylaminopyrimidine deaminase		H	BCAL3050	multifunctional diaminohydroxyphosphoribosylaminopyrimidine deaminase/5-amino-6-(5-phosphoribosylamino)uracil reductase	ribD	883816	884937	1122	-	CDS	8	0	1	2	0.00713904	8.91266e-06	0.000900178	0.00179144	0.000541238	1.1254e-06	9.4509e-05	0.000199257	-8.90968	0.000540113	-2.51774	0.000446729	-5.71371	0.000493421	-1.44164	0.000341982
I35_RS04115	glutamate-1-semialdehyde 2,1-aminomutase		H	BCAL3049	glutamate-1-semialdehyde aminotransferase	hemL	884953	886236	1284	-	CDS	7	7	3	3	0.0054595	0.0054595	0.00234424	0.00234424	0.000413906	0.00068937	0.00024612	0.000260742	0.735975	-0.000275464	-0.749945	0.000167787	-0.00698491	-5.38386e-05	-0.66668	0.000153164
I35_RS04120	hypothetical protein		V	BCAL3048	hypothetical protein		886419	886871	453	-	CDS	138	40	77	60	0.304658	0.0883223	0.17	0.132472	0.0230973	0.0111524	0.0178482	0.0147345	-1.05037	0.0119449	-0.371949	0.00524914	-0.711157	0.008597	-0.648527	0.00836281
I35_RS04125	Bcr/CflA family drug resistance efflux transporter		EGP	BCAL3047	major facilitator superfamily protein		887121	888338	1218	+	CDS	223	265	136	123	0.183095	0.217578	0.111667	0.100993	0.0138812	0.0274735	0.0117238	0.0112332	0.984913	-0.0135924	-0.24369	0.00215737	0.370612	-0.00571749	-0.305362	0.00264798
I35_RS04130	bifunctional protein glk		F	BCAL3044	bifunctional glucokinase/RpiR family transcriptional regulator	glk	888444	890372	1929	-	CDS	228	176	170	118	0.118201	0.0912442	0.0881337	0.0611768	0.00896129	0.0115214	0.00925309	0.0068045	0.362535	-0.00256009	0.0462287	-0.000291799	0.204382	-0.00142595	-0.397217	0.00215679
I35_RS04135	6-phosphogluconolactonase		G	BCAL3043	6-phosphogluconolactonase	pgl	890350	891030	681	-	CDS	38	59	18	16	0.055815	0.086652	0.0264464	0.0235095	0.00423155	0.0109415	0.00277659	0.00261489	1.37056	-0.00670998	-0.607875	0.00145497	0.38134	-0.00262751	-0.694434	0.00161666
I35_RS04140	glucose-6-phosphate 1-dehydrogenase		G	BCAL3042	glucose-6-phosphate 1-dehydrogenase	zwf	891119	892588	1470	-	CDS	307	309	251	168	0.20885	0.210211	0.170755	0.114293	0.0158338	0.0265433	0.0179274	0.0127124	0.745343	-0.0107095	0.179165	-0.00209368	0.462254	-0.0064016	-0.316767	0.00312136
I35_RS04145	sugar ABC transporter substrate-binding protein		G	BCAL3041	maltose-binding protein	malE	893020	894267	1248	+	CDS	259	117	69	190	0.20754	0.093758	0.0552965	0.152252	0.0157344	0.0118388	0.00580553	0.0169345	-0.410401	0.00389562	-1.43842	0.00992889	-0.924413	0.00691226	0.106039	-0.00120005
I35_RS04150	sugar ABC transporter permease		P	BCAL3040	ABC transporter permease		894406	895344	939	+	CDS	93	29	20	55	0.0990522	0.0308946	0.0213099	0.0585836	0.00750953	0.00390105	0.00223731	0.00651607	-0.944861	0.00360848	-1.74696	0.00527222	-1.34591	0.00444035	-0.204721	0.000993461
I35_RS04155	sugar ABC transporter permease		P	BCAL3039	ABC transporter permease		895334	896191	858	+	CDS	141	79	104	89	0.164347	0.0920862	0.121224	0.103741	0.0124598	0.0116277	0.0127272	0.0115388	-0.0997153	0.000832102	0.0306309	-0.000267372	-0.0345422	0.000282365	-0.110787	0.000920995
I35_RS04160	sugar ABC transporter ATP-binding protein		P	BCAL3038	ABC transporter ATP-binding protein		896304	897422	1119	+	CDS	212	92	69	90	0.189464	0.0822252	0.0616711	0.0804379	0.014364	0.0103826	0.0064748	0.00894686	-0.468295	0.00398143	-1.14955	0.00788919	-0.808922	0.00593531	-0.683004	0.00541714
I35_RS04165	membrane protein		S	BCAL3037	hypothetical protein		897518	898141	624	-	CDS	112	21	58	56	0.179503	0.0336699	0.0929647	0.0897596	0.0136088	0.00425149	0.00976029	0.00998368	-1.6785	0.00935735	-0.479548	0.00384855	-1.07903	0.00660295	-0.4469	0.00362516
I35_RS04170	DNA mismatch repair protein MutS		S	BCAL3036	hypothetical protein		898128	898907	780	-	CDS	134	151	121	106	0.171808	0.193603	0.155141	0.13591	0.0130254	0.0244462	0.0162881	0.0151169	0.908278	-0.0114207	0.322492	-0.00326272	0.615385	-0.00734173	0.214831	-0.00209146
I35_RS04175	thioredoxin reductase		C	BCAL3035	thioredoxin reductase	trxB	899043	900005	963	-	CDS	7	0	0	0	0.00727934	1.03842e-05	1.03842e-05	1.03842e-05	0.000551875	1.31121e-06	1.09023e-06	1.155e-06	-8.7173	0.000550564	-8.98356	0.000550785	-8.85043	0.000550674	-8.9003	0.00055072
I35_RS04180	cell division protein FtsK		D	BCAL3034	DNA translocase FtsK		900394	902703	2310	+	CDS	462	137	186	379	0.200004	0.0593117	0.0805238	0.164074	0.0151631	0.00748928	0.00845413	0.0182494	-1.01767	0.00767384	-0.842838	0.00670898	-0.930253	0.00719141	0.267283	-0.00308629
I35_RS04185	membrane protein		M	BCAL3033	outer-membrane lipoprotein carrier protein	lolA	902750	903439	690	+	CDS	8	0	1	1	0.0116087	1.44928e-05	0.00146377	0.00146377	0.000880101	1.83e-06	0.00015368	0.00016281	-8.90968	0.000878271	-2.51774	0.000726421	-5.71371	0.000802346	-2.43448	0.00071729
I35_RS04190	ATPase AAA		L	BCAL3032	recombination factor protein RarA		903619	904929	1311	+	CDS	228	79	88	149	0.173921	0.060267	0.067132	0.113661	0.0131856	0.0076099	0.00704813	0.0126422	-0.793015	0.00557571	-0.903652	0.00613748	-0.848333	0.00585659	-0.0607167	0.000543409
I35_RS04195	hypothetical protein		S	BCAL3031	hypothetical protein		904972	905238	267	-	CDS	44	36	65	39	0.164831	0.134869	0.243483	0.146105	0.0124965	0.0170299	0.0255631	0.0162508	0.446541	-0.00453335	1.03254	-0.0130666	0.739539	-0.00879997	0.378984	-0.00375427
I35_RS04200	serine--tRNA ligase		J	BCAL3030	seryl-tRNA synthetase	serS	905487	906788	1302	+	CDS	16	41	11	6	0.0122965	0.0314977	0.00845622	0.00461598	0.000932243	0.00397721	0.000887812	0.000513421	2.09298	-0.00304496	-0.0704527	4.44315e-05	1.01126	-0.00150027	-0.860565	0.000418823
I35_RS04205	tRNA-Ser		S				906906	906996	91	+	RNA	2	0	2	0	0.0220879	0.00010989	0.0220879	0.00010989	0.00167457	1.38758e-05	0.00231899	1.22227e-05	-6.91508	0.0016607	0.469706	-0.000644421	-3.22269	0.000508137	-7.09808	0.00166235
I35_RS04210	alkane 1-monooxygenase		C	BCAL3029	putative alkane monooxygenase		907231	908391	1161	-	CDS	302	161	166	186	0.260129	0.138682	0.142989	0.160215	0.0197214	0.0175114	0.0150123	0.0178203	-0.171471	0.00221004	-0.39362	0.00470914	-0.282546	0.00345959	-0.146245	0.00190116
I35_RS04215	GCN5 family acetyltransferase		K	BCAL3028	acetyltransferase (GNAT) family protein		909059	909571	513	+	CDS	86	119	80	72	0.167661	0.231988	0.155965	0.14037	0.012711	0.0292931	0.0163746	0.015613	1.20448	-0.0165821	0.365382	-0.00366361	0.784932	-0.0101228	0.296664	-0.00290194
I35_RS04220	septum site-determining protein MinC		D	BCAL3027	septum formation inhibitor	minC	909740	910525	786	+	CDS	168	56	108	144	0.213753	0.0712595	0.137417	0.183219	0.0162055	0.00899793	0.0144273	0.0203789	-0.848816	0.00720754	-0.167676	0.00177813	-0.508246	0.00449284	0.330593	-0.0041734
I35_RS04225	cell division inhibitor MinD		D	BCAL3026	septum site-determining protein	minD	910585	911400	816	+	CDS	212	94	197	127	0.259816	0.115208	0.241434	0.15565	0.0196977	0.0145473	0.0253479	0.0173124	-0.437271	0.00515035	0.363843	-0.00565026	-0.0367142	-0.000249955	-0.186219	0.00238527
I35_RS04230	cell division topological specificity factor		D	BCAL3025	cell division topological specificity factor MinE	minE	911413	911667	255	+	CDS	13	2	4	8	0.0510196	0.00788235	0.0157255	0.0314118	0.003868	0.000995303	0.00165101	0.00349383	-1.95838	0.00287269	-1.22824	0.00221699	-1.59331	0.00254484	-0.146776	0.000374163
I35_RS04235	hypothetical protein		S	BCAL3024	hypothetical protein		911829	912230	402	+	CDS	77	74	57	60	0.191567	0.184104	0.141816	0.149279	0.0145235	0.0232468	0.0148891	0.0166038	0.678649	-0.00872338	0.0358754	-0.000365681	0.357262	-0.00454453	0.193128	-0.00208034
I35_RS04245	chloride channel protein		P	BCAL3023	putative chloride-channel protein		912347	913903	1557	-	CDS	330	35	35	211	0.211952	0.0224855	0.0224855	0.135523	0.0160689	0.00283925	0.00236074	0.0150739	-2.5007	0.0132297	-2.76696	0.0137082	-2.63383	0.013469	-0.0922271	0.000995094
I35_RS04250	ADP-heptose--LPS heptosyltransferase		M	BCAL3022	putative lipopolysaccharide heptosyltransferase		914095	915090	996	+	CDS	261	179	311	173	0.262058	0.179729	0.312259	0.173705	0.0198677	0.0226943	0.0327838	0.0193207	0.19191	-0.00282667	0.722562	-0.0129162	0.457236	-0.00787142	-0.0402784	0.000547011
I35_RS04255	hypothetical protein		S	BCAL3021	hypothetical protein		915107	915286	180	-	CDS	43	51	25	32	0.238944	0.283389	0.138944	0.177833	0.0181153	0.0357835	0.0145877	0.0197799	0.982083	-0.0176681	-0.312461	0.00352765	0.334811	-0.00707025	0.126822	-0.00166454
I35_RS04260	MFS transporter		EGP	BCAL3020	major facilitator superfamily protein		915389	916699	1311	-	CDS	345	253	396	213	0.263166	0.19299	0.302067	0.162479	0.0199516	0.0243688	0.0317138	0.018072	0.288531	-0.00441721	0.668605	-0.0117622	0.478568	-0.00808969	-0.142746	0.00187957
I35_RS04265	cell envelope biogenesis protein TonB		M	BCAL3019	putative lipoprotein		917005	917496	492	-	CDS	139	171	79	73	0.282541	0.347581	0.160589	0.148394	0.0214205	0.043889	0.0168602	0.0165054	1.03487	-0.0224685	-0.345375	0.00456036	0.344746	-0.00895407	-0.376051	0.00491507
I35_RS04270	hypothetical protein		S	BCAL3018	hypothetical protein		917794	918087	294	-	CDS	85	104	68	45	0.28915	0.353776	0.231327	0.153095	0.0219216	0.0446712	0.0242868	0.0170283	1.02699	-0.0227496	0.14782	-0.00236522	0.587407	-0.0125574	-0.364416	0.00489326
I35_RS04275	hypothetical protein		S	BCAL3017	hypothetical protein		918318	918713	396	-	CDS	91	36	30	57	0.229823	0.0909343	0.0757828	0.143965	0.0174238	0.0114823	0.00795638	0.0160127	-0.601652	0.00594154	-1.13088	0.00946742	-0.866264	0.00770448	-0.121839	0.00141106
I35_RS04280	tRNA-Ser		S				918855	918942	88	-	RNA	9	12	5	7	0.102386	0.136477	0.0569318	0.0796591	0.00776231	0.017233	0.00597723	0.00886023	1.15061	-0.00947065	-0.37701	0.00178509	0.386801	-0.00384278	0.190859	-0.00109792
I35_RS04285	coproporphyrinogen III oxidase		H	BCAL3016	coproporphyrinogen III oxidase		918987	920201	1215	-	CDS	192	63	149	112	0.158033	0.0518601	0.122642	0.0921893	0.0119811	0.00654836	0.0128761	0.0102539	-0.871554	0.00543273	0.103934	-0.000894987	-0.38381	0.00226887	-0.224583	0.00172716
I35_RS04290	non-canonical purine NTP pyrophosphatase		F	BCAL3015	putative deoxyribonucleotide triphosphate pyrophosphatase		920236	920862	627	-	CDS	92	99	38	45	0.146746	0.157911	0.060622	0.0717863	0.0111254	0.0199394	0.00636466	0.00798457	0.841759	-0.00881393	-0.805705	0.00476076	0.0180265	-0.00202658	-0.478574	0.00314085
I35_RS04295	ribonuclease PH	rph	J	BCAL3014	ribonuclease PH	rph	920855	921595	741	-	CDS	104	17	60	39	0.140364	0.0229555	0.0809852	0.0526451	0.0106416	0.00289858	0.00850257	0.00585555	-1.87629	0.00774299	-0.323741	0.00213901	-1.10002	0.004941	-0.861835	0.00478602
I35_RS04300	hypothetical protein		S	BCAL3013	hypothetical protein		921770	922693	924	+	CDS	134	16	68	159	0.145032	0.0173268	0.0736039	0.172089	0.0109955	0.00218786	0.00772761	0.0191409	-2.32932	0.00880762	-0.508816	0.00326787	-1.41907	0.00603774	0.799748	-0.00814542
I35_RS04305	guanylate kinase		F	BCAL3012	guanylate kinase	gmk	922701	923384	684	+	CDS	5	13	0	4	0.00732456	0.0190205	1.46199e-05	0.00586257	0.000555304	0.00240171	1.53493e-06	0.000652076	2.11271	-0.00184641	-8.49896	0.000553769	-3.19312	-0.000646319	0.231763	-9.67722e-05
I35_RS04310	DNA-directed RNA polymerase subunit omega		K	BCAL3011	DNA-directed RNA polymerase subunit omega	rpoZ	923443	923646	204	+	CDS	4	0	1	2	0.0196569	4.90196e-05	0.00495098	0.00985294	0.00149026	6.1897e-06	0.000519799	0.00109591	-7.91148	0.00148407	-1.51954	0.000970464	-4.71551	0.00122727	-0.443436	0.000394352
I35_RS04315	guanosine-3',5'-bis(diphosphate) 3'-pyrophosphohydrolase		KT	BCAL3010	guanosine-3',5'-bis(diphosphate) 3'-pyrophosphohydrolase	spoT	923710	926076	2367	+	CDS	57	36	5	32	0.0240853	0.0152134	0.0021166	0.0135234	0.001826	0.00192099	0.00022222	0.00150417	0.0731576	-9.49827e-05	-3.03863	0.00160378	-1.48273	0.0007544	-0.279721	0.000321833
I35_RS04320	tRNA-Arg		S				926267	926343	77	-	RNA	4	6	5	3	0.0520779	0.0780519	0.0650649	0.0390909	0.00394823	0.0098556	0.00683111	0.00434796	1.31974	-0.00590737	0.790915	-0.00288288	1.05533	-0.00439513	0.139132	-0.00039973
I35_RS04325	tRNA-Arg		S				926405	926481	77	-	RNA	0	0	0	0	0.00012987	0.00012987	0.00012987	0.00012987	9.84596e-06	1.63987e-05	1.3635e-05	1.44451e-05	0.735975	-6.55271e-06	0.469706	-3.789e-06	0.602841	-5.17085e-06	0.552971	-4.59909e-06
I35_RS04330	tRNA-Arg		S				926548	926624	77	-	RNA	12	1	1	3	0.155974	0.0131169	0.0131169	0.0390909	0.011825	0.00165627	0.00137713	0.00434796	-2.83583	0.0101687	-3.1021	0.0104479	-2.96897	0.0103083	-1.44343	0.00747704
I35_RS04335	transcription elongation factor GreB		K	BCAL3009	transcription elongation factor GreB	greB	926754	927317	564	+	CDS	109	38	57	78	0.19328	0.0673936	0.101082	0.138316	0.0146533	0.00850978	0.0106125	0.0153844	-0.784035	0.00614355	-0.465467	0.00404085	-0.624751	0.0050922	0.0702417	-0.000731092
I35_RS04340	porin		M	BCAL3008	putative outer membrane porin protein		927400	928551	1152	-	CDS	407	279	294	256	0.353307	0.242196	0.255217	0.222231	0.0267856	0.0305821	0.026795	0.0247181	0.191228	-0.00379645	0.000507141	-9.41742e-06	0.0958674	-0.00190294	-0.115893	0.00206755
I35_RS04345	hypothetical protein		S	BCAL3007	hypothetical protein		929053	929319	267	-	CDS	84	50	64	59	0.314644	0.187303	0.239738	0.221011	0.0238544	0.0236508	0.0251699	0.0245824	-0.0123695	0.00020365	0.0774424	-0.00131547	0.0325365	-0.00055591	0.0433696	-0.000727987
I35_RS04350	cold-shock protein		K	BCAL3006	cold shock-like protein	cspA	929713	929916	204	+	CDS	92	44	78	55	0.451029	0.215735	0.382402	0.269657	0.0341943	0.0272409	0.0401481	0.0299931	-0.327984	0.00695345	0.231575	-0.00595377	-0.0482049	0.000499845	-0.189126	0.00420121
I35_RS04355	DNA polymerase III subunit epsilon		L	BCAL3005	possible DNA polymerase/helicase		930057	931184	1128	+	CDS	298	223	212	148	0.264193	0.197704	0.187952	0.131215	0.0200295	0.024964	0.0197329	0.0145946	0.317723	-0.00493451	-0.0215223	0.000296585	0.1481	-0.00231896	-0.456695	0.00543494
I35_RS04360	chorismate mutase		M	BCAL3004	chorismate mutase		931198	931791	594	-	CDS	172	126	70	103	0.289579	0.212138	0.117862	0.173418	0.0219541	0.0267866	0.0123742	0.0192887	0.287021	-0.0048325	-0.827153	0.0095799	-0.270066	0.0023737	-0.186737	0.00266543
I35_RS04370	hypothetical protein		S	BCAL3002	hypothetical protein		932360	932749	390	+	CDS	78	114	50	37	0.200026	0.292333	0.128231	0.0948974	0.0151647	0.0369129	0.0134628	0.0105551	1.2834	-0.0217481	-0.171736	0.00170188	0.555834	-0.0100231	-0.522773	0.00460958
I35_RS04375	TonB-dependent receptor		P	BCAL3001	TonB-dependent siderophore receptor		932878	935241	2364	+	CDS	633	663	316	385	0.267771	0.280461	0.133676	0.162864	0.0203007	0.0354138	0.0140345	0.0181148	0.802777	-0.015113	-0.532552	0.00626622	0.135113	-0.0044234	-0.164361	0.00218591
I35_RS04380	glycosyl hydrolase		G	BCAL3000	putative lipoprotein		935229	936497	1269	+	CDS	187	25	22	100	0.147368	0.0197084	0.0173444	0.0788101	0.0111725	0.00248858	0.00182097	0.0087658	-2.16656	0.00868397	-2.61718	0.00935158	-2.39187	0.00901777	-0.35	0.00240674
I35_RS04385	thiol-disulfide isomerase		CO	BCAL2999	hypothetical protein		936494	936979	486	+	CDS	56	4	19	25	0.115247	0.00825103	0.0391152	0.0514609	0.00873732	0.00104186	0.00410668	0.00572384	-3.06804	0.00769546	-1.08922	0.00463064	-2.07863	0.00616305	-0.610208	0.00301348
I35_RS04390	membrane protein		S	BCAL2998	transglycosylase associated protein		937059	937313	255	-	CDS	20	24	14	8	0.0784706	0.0941569	0.0549412	0.0314118	0.00594916	0.0118892	0.00576823	0.00349383	0.998889	-0.00594001	-0.0445581	0.000180933	0.477166	-0.00287954	-0.767876	0.00245533
I35_RS04395	hypothetical protein		S	BCAL2997	hypothetical protein		937577	937789	213	-	CDS	38	12	49	25	0.178451	0.056385	0.230094	0.117418	0.013529	0.00711972	0.0241574	0.01306	-0.926168	0.00640933	0.836403	-0.0106283	-0.0448823	-0.0021095	-0.0509027	0.000469024
I35_RS04400	FAD-dependent oxidoreductase		CH	BCAL2996	FAD-dependent oxidoreductase		937786	939528	1743	-	CDS	291	97	171	142	0.166959	0.0556569	0.0981124	0.0814745	0.0126578	0.00702779	0.0103007	0.00906215	-0.848888	0.00563005	-0.297282	0.00235709	-0.573085	0.00399357	-0.482105	0.00359568
I35_RS04405	LuxR family transcriptional regulator		K	BCAL2995	LuxR superfamily regulatory protein		939682	940491	810	-	CDS	175	75	66	89	0.216062	0.0926049	0.0814938	0.109889	0.0163805	0.0116932	0.00855597	0.0122226	-0.486308	0.00468728	-0.936975	0.00782452	-0.711641	0.0062559	-0.422427	0.00415788
I35_RS04410	tRNA-Thr		S				940661	940736	76	-	RNA	1	9	2	2	0.0132895	0.118553	0.0264474	0.0264474	0.00100753	0.0149696	0.00277669	0.00294166	3.89315	-0.0139621	1.46255	-0.00176916	2.67785	-0.00786563	1.54581	-0.00193413
I35_RS04415	fructose 1,6-bisphosphatase		G	BCAL2994	fructose-1,6-bisphosphatase	fbp	940943	941956	1014	-	CDS	7	0	0	0	0.00691321	9.86193e-06	9.86193e-06	9.86193e-06	0.000524118	1.24526e-06	1.0354e-06	1.09691e-06	-8.7173	0.000522873	-8.98356	0.000523083	-8.85043	0.000522978	-8.9003	0.000523021
I35_RS04420	aminopeptidase N	pepN	E	BCAL2993	aminopeptidase N	pepN	942239	944932	2694	-	CDS	527	195	397	293	0.195624	0.0723868	0.147368	0.108764	0.014831	0.00914026	0.0154721	0.0120975	-0.698307	0.00569073	0.0610512	-0.000641078	-0.318628	0.00252482	-0.293909	0.00273352
I35_RS04425	hypothetical protein		S	BCAL2992	putative lipoprotein		945120	945827	708	+	CDS	204	106	64	110	0.28815	0.149732	0.0904096	0.155381	0.0218458	0.0189066	0.00949203	0.0172826	-0.208465	0.00293918	-1.20256	0.0123537	-0.705515	0.00764645	-0.338034	0.00456317
I35_RS04430	membrane protein		S	BCAL2991	hypothetical protein		945882	946454	573	-	CDS	168	83	114	90	0.293211	0.144869	0.19897	0.157086	0.0222295	0.0182926	0.0208897	0.0174721	-0.281215	0.00393689	-0.0896806	0.00133975	-0.185448	0.00263832	-0.347419	0.00475735
I35_RS04435	guanine deaminase		F	BCAL2990	guanine deaminase	guaD	946800	948119	1320	-	CDS	259	108	219	130	0.19622	0.0818258	0.165917	0.0984924	0.0148762	0.0103321	0.0174195	0.010955	-0.525868	0.00454406	0.227695	-0.00254327	-0.149086	0.00100039	-0.441414	0.00392118
I35_RS04440	hypothetical protein		S				948116	948463	348	-	CDS	55	22	18	42	0.158075	0.0632471	0.0517529	0.120718	0.0119843	0.0079862	0.00543349	0.0134271	-0.58556	0.00399806	-1.14119	0.00655077	-0.863375	0.00527442	0.16401	-0.00144287
I35_RS04445	adenosine deaminase		F	BCAL2989	adenosine deaminase	add	948491	949516	1026	-	CDS	240	133	269	145	0.233928	0.129639	0.262193	0.141335	0.017735	0.0163695	0.0275274	0.0157203	-0.115585	0.00136545	0.634271	-0.00979244	0.259343	-0.00421349	-0.173971	0.0020147
I35_RS04450	XdhC protein (assists in molybdopterin insertion into xanthine dehydrogenase)		O	BCAL2988	hypothetical protein		949535	950539	1005	-	CDS	223	176	224	137	0.2219	0.175134	0.222896	0.136328	0.0168231	0.0221142	0.0234016	0.0151634	0.394524	-0.00529103	0.476161	-0.00657847	0.435342	-0.00593475	-0.149856	0.00165976
I35_RS04455	dihydrokaempferol 4-reductase		C	BCAL2987	disulfide bond formation protein B	dsbB	951165	951677	513	-	CDS	8	43	20	13	0.015614	0.0838402	0.0390058	0.0253606	0.00118376	0.0105865	0.00409519	0.00282078	3.16077	-0.00940272	1.79055	-0.00291143	2.47566	-0.00615707	1.25272	-0.00163702
I35_RS04460	amidase		J	BCAL2986	amidase		951814	953190	1377	-	CDS	172	104	110	123	0.124916	0.0755338	0.0798911	0.0893319	0.00947041	0.00953763	0.0083877	0.00993611	0.0102048	-6.72256e-05	-0.175152	0.00108271	-0.0824734	0.000507742	0.0692544	-0.000465701
I35_RS04465	GntR family transcriptional regulator		K	BCAL2985	GntR family regulatory protein		953197	953877	681	-	CDS	234	126	143	128	0.343627	0.185037	0.21	0.187974	0.0260517	0.0233645	0.0220477	0.0209077	-0.157057	0.00268716	-0.240748	0.00400398	-0.198902	0.00334557	-0.317342	0.00514399
I35_RS04470	glutamine amidotransferase		S	BCAL2984	family C26 cysteine peptidase		954159	955349	1191	+	CDS	248	67	265	125	0.208237	0.0562636	0.22251	0.104962	0.0157872	0.0071044	0.0233612	0.0116746	-1.15197	0.00868285	0.565355	-0.00757395	-0.29331	0.000554448	-0.435384	0.00411262
I35_RS04475	hypothetical protein		S	BCAL2983A	putative lipoprotein		955465	956163	699	+	CDS	142	129	151	90	0.203162	0.184564	0.216037	0.12877	0.0154025	0.0233048	0.0226816	0.0143227	0.597465	-0.00790234	0.558358	-0.00727909	0.577912	-0.00759071	-0.104864	0.00107983
I35_RS04480	hypothetical protein		S	BCAL2982A	hypothetical protein		956242	957267	1026	-	CDS	132	60	56	102	0.128665	0.0584893	0.0545906	0.099425	0.00975458	0.00738543	0.00573143	0.0110587	-0.401397	0.00236915	-0.767185	0.00402315	-0.584291	0.00319615	0.181035	-0.00130415
I35_RS04485	MFS transporter		EGP	BCAL2982	citrate-proton symporter	citA	957550	958845	1296	+	CDS	264	135	329	139	0.203711	0.104174	0.253866	0.107261	0.0154442	0.0131541	0.0266532	0.0119303	-0.231551	0.00229008	0.787245	-0.011209	0.277847	-0.00445946	-0.372433	0.00351387
I35_RS04490	tetratricopeptide repeat protein		M	BCAL2981	hypothetical protein		958927	960834	1908	-	CDS	268	229	214	20	0.140466	0.120026	0.112165	0.0104874	0.0106493	0.0151557	0.0117761	0.00116648	0.509099	-0.00450637	0.145098	-0.00112675	0.327098	-0.00281656	-3.19052	0.00948283
I35_RS04495	FAD-binding monooxygenase		CH	BCAL2980	putative oxygenase		960893	962539	1647	+	CDS	323	107	207	169	0.19612	0.0649727	0.125689	0.102617	0.0148686	0.00820409	0.013196	0.0114138	-0.857858	0.00666456	-0.172172	0.00167264	-0.515015	0.0041686	-0.381499	0.00345488
I35_RS04500	formate dehydrogenase subunit delta		S	BCAL2979	NAD-dependent formate dehydrogenase subunit delat	fdsD	962546	962797	252	-	CDS	30	39	8	22	0.119087	0.154802	0.0317857	0.0873413	0.00902848	0.0195468	0.00333716	0.0097147	1.11438	-0.0105183	-1.43586	0.00569132	-0.160744	-0.00241349	0.105687	-0.000686225
I35_RS04505	formate dehydrogenase subunit alpha		C	BCAL2978	NAD-dependent formate dehydrogenase subunit alpha	fdsA	962805	965744	2940	-	CDS	576	336	312	338	0.195922	0.114289	0.106126	0.114969	0.0148536	0.0144313	0.0111421	0.0127877	-0.0416147	0.000422333	-0.414795	0.00371153	-0.228205	0.00206693	-0.216057	0.00206591
I35_RS04510	formate dehydrogenase subunit beta		C	BCAL2977	NAD-dependent formate dehydrogenase subunit beta	fdsB	965762	967339	1578	-	CDS	304	100	100	186	0.192655	0.0633777	0.0633777	0.117877	0.014606	0.00800269	0.00665397	0.0131111	-0.868	0.00660326	-1.13427	0.00795198	-1.00113	0.00727762	-0.155767	0.00149485
I35_RS04515	formate dehydrogenase subunit gamma		C	BCAL2976	NAD-dependent formate dehydrogenase subunit gamma	fdsG	967336	967836	501	-	CDS	115	143	59	85	0.229561	0.285449	0.117784	0.169681	0.0174039	0.0360436	0.0123661	0.0188731	1.05033	-0.0186397	-0.493022	0.00503782	0.278655	-0.00680094	0.116916	-0.00146914
I35_RS04520	LysR family transcriptional regulator		P	BCAL2975	possible regulatory protein		967968	969074	1107	+	CDS	250	214	184	171	0.225845	0.193324	0.166224	0.154481	0.0171222	0.024411	0.0174517	0.0171824	0.511667	-0.00728885	0.0275045	-0.00032956	0.269586	-0.00380921	0.00506612	-6.02313e-05
I35_RS04525	hypothetical protein		S	BCAL2974	hypothetical protein		969175	969444	270	+	CDS	24	4	10	24	0.0889259	0.0148519	0.0370741	0.0889259	0.00674182	0.00187534	0.00389238	0.00989096	-1.84599	0.00486648	-0.792487	0.00284945	-1.31924	0.00385796	0.552971	-0.00314913
I35_RS04530	hypothetical protein		S	BCAL2973	hypothetical protein		969801	970154	354	+	CDS	114	47	26	60	0.322062	0.132797	0.0734746	0.16952	0.0244168	0.0167682	0.00771404	0.0188552	-0.542146	0.00764859	-1.66232	0.0167028	-1.10223	0.0121757	-0.372914	0.00556163
I35_RS04535	phosphoglycolate phosphatase		G	BCAL2960	putative phosphatase		970791	971504	714	-	CDS	189	51	168	128	0.26472	0.0714426	0.235308	0.179286	0.0200695	0.00902104	0.0247048	0.0199414	-1.15364	0.0110484	0.299791	-0.00463536	-0.426922	0.00320653	-0.00923482	0.000128056
I35_RS04540	ubiquinone biosynthesis O-methyltransferase		H	BCAL2959	3-demethylubiquinone-9 3-methyltransferase	ubiG	971518	972216	699	-	CDS	8	9	4	7	0.0114592	0.0128898	0.00573677	0.0100286	0.000868769	0.0016276	0.000602299	0.00111545	0.9057	-0.000758829	-0.528494	0.00026647	0.188603	-0.000246179	0.360583	-0.000246683
I35_RS04545	membrane protein		M	BCAL2958	putative ompA family protein	ompA	972369	973037	669	-	CDS	2	0	1	1	0.00300448	1.49477e-05	0.00150972	0.00150972	0.000227782	1.88744e-06	0.000158504	0.000167921	-6.91508	0.000225894	-0.523134	6.92779e-05	-3.71911	0.000147586	-0.439869	5.98607e-05
I35_RS04550	DNA gyrase subunit A		L	BCAL2957	DNA gyrase subunit A	gyrA	973579	976182	2604	+	CDS	14	0	0	0	0.00538018	3.84025e-06	3.84025e-06	3.84025e-06	0.000407893	4.84907e-07	4.03184e-07	4.27139e-07	-9.71627	0.000407408	-9.98254	0.00040749	-9.8494	0.000407449	-9.89927	0.000407466
I35_RS04555	hypothetical protein		S	BCAL2956	hypothetical protein		976266	976865	600	+	CDS	0	0	0	4	1.66667e-05	1.66667e-05	1.66667e-05	0.00668333	1.26357e-06	2.1045e-06	1.74982e-06	0.000743367	0.735975	-8.40931e-07	0.469706	-4.86255e-07	0.602841	-6.63593e-07	9.20043	-0.000742103
I35_RS04560	phosphoserine aminotransferase		E	BCAL2955	phosphoserine aminotransferase	serC	977021	978103	1083	+	CDS	64	14	11	49	0.0591043	0.0129363	0.0101662	0.0452539	0.00448093	0.00163346	0.00106734	0.00503345	-1.45587	0.00284747	-2.06978	0.00341359	-1.76282	0.00313053	0.16775	-0.000552523
I35_RS04565	chorismate mutase		E	BCAL2954	bifunctional chorismate mutase/prephenate dehydratase	pheA	978137	979219	1083	+	CDS	178	35	27	102	0.164367	0.0323269	0.02494	0.0941921	0.0124613	0.00408191	0.00261843	0.0104767	-1.61014	0.00837944	-2.25069	0.00984292	-1.93042	0.00911118	-0.250276	0.00198465
I35_RS04570	prephenate dehydrogenase		E	BCAL2953	putative prephenate dehydrogenase		979406	980332	927	+	CDS	205	72	190	169	0.221154	0.0776807	0.204973	0.182319	0.0167666	0.00980873	0.02152	0.0202788	-0.77345	0.00695785	0.360087	-0.00475338	-0.206681	0.00110223	0.274386	-0.00351224
I35_RS04575	3-phosphoshikimate 1-carboxyvinyltransferase		E	BCAL2952	3-phosphoshikimate 1-carboxyvinyltransferase	aroA	980346	981650	1305	+	CDS	145	0	4	15	0.111119	7.66284e-06	0.0030728	0.0115019	0.00842435	9.67585e-07	0.00032261	0.00127932	-13.0879	0.00842338	-4.7067	0.00810174	-8.89729	0.00826256	-2.71919	0.00714503
I35_RS04580	cytidylate kinase		F	BCAL2951	cytidylate kinase	cmk	981664	982350	687	+	CDS	1	0	0	0	0.00147016	1.4556e-05	1.4556e-05	1.4556e-05	0.000111459	1.83799e-06	1.52823e-06	1.61902e-06	-5.92224	0.000109621	-6.18851	0.00010993	-6.05537	0.000109775	-6.10524	0.00010984
I35_RS04585	30S ribosomal protein S1	rpsA	J	BCAL2950	30S ribosomal protein S1	rpsA	982493	984205	1713	+	CDS	12	1	0	2	0.00701109	0.000589609	5.83771e-06	0.00117338	0.000531538	7.44498e-05	6.12897e-07	0.000130511	-2.83583	0.000457089	-9.76031	0.000530925	-6.29807	0.000494007	-2.026	0.000401027
I35_RS04590	integration host factor subunit beta		K	BCAL2949	integration host factor subunit beta	ihfB	984228	984551	324	+	CDS	5	1	9	4	0.015463	0.00311728	0.0278086	0.0123765	0.00117231	0.000393619	0.00291961	0.0013766	-1.57448	0.000778689	1.31642	-0.0017473	-0.129029	-0.000484305	0.231763	-0.000204297
I35_RS04595	membrane protein		S	BCAL2948	hypothetical protein		984762	985055	294	+	CDS	2	1	61	4	0.00683673	0.00343537	0.207517	0.0136395	0.00051832	0.000433784	0.021787	0.00151707	-0.256865	8.45356e-05	5.39348	-0.0212687	2.56831	-0.0105921	1.54938	-0.000998755
I35_RS04600	heat-shock protein		G	BCAL2947	tetratricopeptide repeat protein		985109	986281	1173	+	CDS	0	0	0	0	8.52515e-06	8.52515e-06	8.52515e-06	8.52515e-06	6.46325e-07	1.07647e-06	8.95049e-07	9.48226e-07	0.735975	-4.30144e-07	0.469706	-2.48724e-07	0.602841	-3.39434e-07	0.552971	-3.01901e-07
I35_RS04605	UDP-glucose 6-dehydrogenase		C	BCAL2946	putative UDP-glucose dehydrogenase	udg	986372	987772	1401	+	CDS	2	2	3	2	0.00143469	0.00143469	0.00214847	0.00143469	0.000108769	0.000181158	0.000225566	0.000159576	0.735975	-7.23885e-05	1.05227	-0.000116796	0.894125	-9.45924e-05	0.552971	-5.08066e-05
I35_RS04610	hypothetical protein		M	BCAL2945	D-beta-D-heptose 7-phosphate kinase	hldA	987807	988730	924	+	CDS	0	0	1	0	1.08225e-05	1.08225e-05	0.00109307	1.08225e-05	8.20497e-07	1.36656e-06	0.000114761	1.20375e-06	0.735975	-5.46059e-07	7.12792	-0.00011394	3.93195	-5.72432e-05	0.552971	-3.83257e-07
I35_RS04615	ADP-L-glycero-D-manno-heptose-6-epimerase		F	BCAL2944	ADP-l-glycero-D-manno-heptose-6-epimerase	hldD	988795	989787	993	+	CDS	5	0	2	2	0.00504532	1.00705e-05	0.00202417	0.00202417	0.000382505	1.2716e-06	0.000212516	0.000225142	-8.23269	0.000381234	-0.847909	0.000169989	-4.5403	0.000275612	-0.764644	0.000157363
I35_RS04620	competence protein ComE		L	BCAL2943	hypothetical protein		989861	990208	348	+	CDS	80	120	19	49	0.229914	0.344856	0.0546264	0.140833	0.0174307	0.0435449	0.00573519	0.0156645	1.32088	-0.0261143	-1.60372	0.0116955	-0.141419	-0.0072094	-0.154133	0.00176621
I35_RS04625	cysteine synthase		E	BCAL2942	cysteine synthase B	cysM	990418	991320	903	+	CDS	27	8	29	16	0.0299114	0.00887043	0.0321262	0.0177298	0.0022677	0.00112007	0.00337291	0.00197203	-1.01764	0.00114763	0.572763	-0.00110521	-0.222441	2.12128e-05	-0.201549	0.000295671
I35_RS04630	lytic transglycosylase		M	BCAL2941	putative exported transglycosylase		991398	992615	1218	-	CDS	409	253	273	241	0.335805	0.207726	0.224146	0.197874	0.0254587	0.0262295	0.0235329	0.0220089	0.0430333	-0.00077083	-0.113476	0.00192574	-0.0352214	0.000577455	-0.210072	0.0034498
I35_RS04635	deacetylase		BQ	BCAL2940	putative histone deacetylase-family protein		992785	993708	924	+	CDS	203	56	50	138	0.219708	0.0606169	0.0541234	0.149361	0.0166569	0.00765408	0.00568237	0.016613	-1.12182	0.00900283	-1.55156	0.0109745	-1.33669	0.00998868	-0.00380676	4.38937e-05
I35_RS04640	hydrolase		I	BCAL2939	putative exported monoglyceride lipase		993737	994645	909	-	CDS	282	97	135	170	0.310242	0.106722	0.148526	0.18703	0.0235207	0.0134757	0.0155936	0.0208027	-0.803566	0.0100449	-0.592974	0.00792705	-0.69827	0.008986	-0.177155	0.00271793
I35_RS04645	phosphate ABC transporter ATP-binding protein		P	BCAL2938	DL-methionine transporter ATP-binding subunit	metN	994862	995896	1035	+	CDS	315	124	210	202	0.304357	0.119816	0.202908	0.195179	0.0230745	0.0151292	0.0213032	0.0217091	-0.608966	0.00794534	-0.115233	0.00177136	-0.3621	0.00485835	-0.0879997	0.00136541
I35_RS04650	methionine ABC transporter permease		P	BCAL2937	ABC transporter membrane permease		995886	996539	654	+	CDS	175	33	62	101	0.267599	0.050474	0.0948165	0.15445	0.0202878	0.00637334	0.00995471	0.0171789	-1.67049	0.0139144	-1.02716	0.010333	-1.34882	0.0121237	-0.239968	0.00310881
I35_RS04655	dioxygenase		M	BCAL2936	hypothetical protein		996568	997362	795	+	CDS	172	145	118	124	0.216365	0.182403	0.14844	0.155987	0.0164035	0.0230319	0.0155846	0.01735	0.489635	-0.00662847	-0.0738772	0.00081884	0.207879	-0.00290481	0.0809353	-0.000946537
I35_RS04660	electron transfer flavoprotein subunit beta		C	BCAL2935	electron transfer flavoprotein beta-subunit	etfB	997591	998340	750	+	CDS	2	12	0	7	0.00268	0.0160133	1.33333e-05	0.00934667	0.000203181	0.002022	1.39986e-06	0.0010396	3.31494	-0.00181882	-7.18135	0.000201781	-1.9332	-0.000808519	2.35519	-0.00083642
I35_RS04665	electron transfer flavoprotein subunit beta		C	BCAL2934	electron transfer flavoprotein alpha-subunit	etfA	998357	999292	936	+	CDS	0	0	2	0	1.06838e-05	1.06838e-05	0.00214744	1.06838e-05	8.09978e-07	1.34904e-06	0.000225458	1.18832e-06	0.735975	-5.39059e-07	8.12076	-0.000224648	4.42837	-0.000112593	0.552971	-3.78344e-07
I35_RS04670	D-amino acid dehydrogenase		C	BCAL2933	D-amino acid dehydrogenase small subunit	dadA	999519	1000805	1287	-	CDS	224	31	132	209	0.174056	0.0240948	0.102572	0.162401	0.0131959	0.00304244	0.0107689	0.0180634	-2.11678	0.0101534	-0.29321	0.00242693	-1.205	0.00629017	0.45298	-0.00486749
I35_RS04675	AsnC family transcriptional regulator		K	BCAL2932	leucine-responsive regulatory protein	lrp	1000952	1001440	489	+	CDS	164	207	57	111	0.335399	0.423333	0.116585	0.227014	0.0254279	0.0534542	0.0122402	0.0252501	1.07189	-0.0280263	-1.05479	0.0131877	0.00855047	-0.00741929	-0.0101229	0.000177795
I35_RS04680	radical SAM protein		L	BCAL2931	radical SAM superfamily protein		1001531	1002709	1179	+	CDS	415	190	316	314	0.352002	0.161162	0.268032	0.266336	0.0266866	0.0203499	0.0281405	0.0296237	-0.391096	0.00633673	0.0765303	-0.00145386	-0.157283	0.00244144	0.150636	-0.00293709
I35_RS04685	membrane protein		S	BCAL2930	hypothetical protein		1002761	1003228	468	-	CDS	190	143	107	130	0.406004	0.305577	0.228654	0.277799	0.0307808	0.0385851	0.0240062	0.0308987	0.326016	-0.00780436	-0.358624	0.00677459	-0.016304	-0.000514885	0.00551848	-0.000117966
I35_RS04690	sorbosone dehydrogenase		G	BCAL2929	hypothetical protein		1003340	1004479	1140	-	CDS	392	135	215	208	0.343868	0.11843	0.188605	0.182465	0.02607	0.0149541	0.0198015	0.020295	-0.801849	0.0111159	-0.396781	0.0062685	-0.599315	0.0086922	-0.361266	0.005775
I35_RS04695	30S ribosomal protein S16	rpsP	J	BCAL2928	30S ribosomal protein S16	rpsP	1004632	1004886	255	+	CDS	0	1	0	1	3.92157e-05	0.00396078	3.92157e-05	0.00396078	2.97309e-06	0.000500127	4.11722e-06	0.000440546	7.39419	-0.000497154	0.469706	-1.14413e-06	3.93195	-0.000249149	7.21118	-0.000437573
I35_RS04700	16S rRNA-processing protein RimM		J	BCAL2927	16S rRNA-processing protein RimM	rimM	1004929	1005606	678	+	CDS	1	1	0	2	0.00148968	0.00148968	1.47493e-05	0.0029646	0.000112938	0.000188101	1.54851e-06	0.000329743	0.735975	-7.51629e-05	-6.18851	0.00011139	-2.72627	1.81134e-05	1.54581	-0.000216805
I35_RS04705	tRNA (guanine-N(1)-)-methyltransferase		J	BCAL2926	tRNA (guanine-N(1)-)-methyltransferase	trmD	1005608	1006402	795	+	CDS	0	0	0	1	1.25786e-05	1.25786e-05	1.25786e-05	0.00127044	9.53634e-07	1.5883e-06	1.32062e-06	0.000141307	0.735975	-6.34665e-07	0.469706	-3.66985e-07	0.602841	-5.00825e-07	7.21118	-0.000140354
I35_RS04710	50S ribosomal protein L19		J	BCAL2925	50S ribosomal protein L19	rplS	1006536	1006928	393	+	CDS	2	2	1	5	0.0051145	0.0051145	0.00256997	0.0127481	0.000387751	0.000645807	0.00026982	0.00141793	0.735975	-0.000258057	-0.523134	0.000117931	0.10642	-7.00629e-05	1.87059	-0.00103018
I35_RS04715	DNA mismatch repair protein MutT		L	BCAL2924	NUDIX hydrolase		1007016	1007702	687	+	CDS	143	119	124	103	0.208166	0.173231	0.180509	0.149942	0.0157819	0.0218739	0.0189515	0.0166776	0.470942	-0.00609202	0.264047	-0.00316967	0.367494	-0.00463085	0.0796396	-0.000895685
I35_RS04720	threonine-phosphate decarboxylase		H	BCAL2923	CobD/CbiB family protein		1007823	1008761	939	+	CDS	149	86	100	95	0.15869	0.0915974	0.106507	0.101182	0.0120309	0.011566	0.0111821	0.0112542	-0.0568579	0.000464927	-0.105559	0.000848842	-0.0812083	0.000656885	-0.0962867	0.000776745
I35_RS04725	hypothetical protein		S	BCAL2922	hypothetical protein		1008839	1009156	318	-	CDS	64	31	31	42	0.201289	0.0975157	0.0975157	0.132107	0.0152605	0.0123133	0.0102381	0.0146938	-0.309589	0.00294724	-0.575858	0.00502243	-0.442723	0.00398484	-0.0545933	0.000566687
I35_RS04730	GTPase RsgA		S	BCAL2921	ribosome-associated GTPase		1009221	1010162	942	-	CDS	6	4	2	5	0.00638004	0.0042569	0.00213376	0.00531847	0.000483696	0.000537518	0.000224022	0.000591557	0.152212	-5.38219e-05	-1.11046	0.000259675	-0.479126	0.000102926	0.290417	-0.000107861
I35_RS04735	peptidase M48		O	BCAL2920	subfamily M48A metalopeptidase		1010159	1011418	1260	-	CDS	82	4	14	20	0.0650873	0.00318254	0.011119	0.015881	0.00493452	0.000401859	0.00116738	0.00176639	-3.61815	0.00453266	-2.07964	0.00376714	-2.84889	0.0041499	-1.48211	0.00316813
I35_RS04740	oligoribonuclease		L	BCAL2919	oligoribonuclease	orn	1011544	1012164	621	+	CDS	3	1	0	0	0.00484702	0.00162641	1.61031e-05	1.61031e-05	0.000367472	0.000205366	1.69065e-06	1.79109e-06	-0.839433	0.000162105	-7.76391	0.000365781	-4.30167	0.000263943	-7.68065	0.000365681
I35_RS04745	molybdenum cofactor biosynthesis protein MogA		H	BCAL2918	molybdenum cofactor biosynthesis protein MogA	mogA	1012199	1012774	576	-	CDS	84	42	23	43	0.145851	0.072934	0.0399479	0.0746701	0.0110575	0.00920937	0.0041941	0.00830533	-0.263853	0.00184815	-1.39859	0.00686341	-0.831224	0.00435578	-0.412918	0.00275218
I35_RS04750	hypothetical protein		S	BCAL2917	hypothetical protein		1012791	1013402	612	-	CDS	129	51	78	106	0.210801	0.0833497	0.127467	0.173219	0.0159816	0.0105245	0.0133827	0.0192666	-0.602656	0.00545708	-0.256046	0.00259893	-0.429351	0.004028	0.269689	-0.00328499
I35_RS04755	peptidase C69	pmbA	S	BCAL2916	microcin-processing peptidase		1013521	1014891	1371	+	CDS	279	54	225	217	0.203508	0.0393946	0.164121	0.158286	0.0154288	0.00497435	0.0172309	0.0176057	-1.63304	0.0104544	0.159378	-0.00180217	-0.736832	0.00432612	0.190416	-0.00217689
I35_RS04760	diacylglycerol kinase		H	BCAL2915	dihydrofolate reductase	dfrA	1014978	1015478	501	-	CDS	61	10	7	39	0.121776	0.01998	0.013992	0.0778643	0.00923235	0.00252288	0.00146901	0.0086606	-1.87163	0.00670947	-2.65185	0.00776334	-2.26174	0.00723641	-0.0922305	0.000571747
I35_RS04765	hypothetical protein		S	BCAL2914	hypothetical protein		1015769	1016095	327	-	CDS	40	3	41	28	0.122355	0.00920489	0.125413	0.0856575	0.00927619	0.0011623	0.013167	0.00952742	-2.99655	0.00811389	0.505321	-0.0038908	-1.24561	0.00211155	0.0385526	-0.000251226
I35_RS04770	Fis family transcriptional regulator		K	BCAL2913	sigma-54 interacting regulatory protein		1016598	1017995	1398	+	CDS	245	105	97	158	0.175258	0.0751144	0.069392	0.113026	0.013287	0.00948469	0.00728541	0.0125715	-0.486339	0.00380227	-0.866929	0.00600155	-0.676634	0.00490191	-0.0798535	0.000715454
I35_RS04775	thymidylate synthase	thyA	F	BCAL2912	thymidylate synthase	thyA	1018037	1019008	972	+	CDS	2	0	21	0	0.0020679	1.02881e-05	0.0216152	1.02881e-05	0.000156776	1.29907e-06	0.00226937	1.14431e-06	-6.91508	0.000155477	3.85551	-0.00211259	-1.52978	-0.000978556	-7.09808	0.000155631
I35_RS04780	hypothetical protein		PT	BCAL2911	proline-rich exported protein		1019108	1021666	2559	-	CDS	519	265	448	325	0.202818	0.10356	0.175072	0.127007	0.0153764	0.0130765	0.0183807	0.0141266	-0.233741	0.00229989	0.257475	-0.00300431	0.0118671	-0.000352208	-0.122307	0.00124983
I35_RS04785	ArsR family transcriptional regulator		K	BCAL2910	ArsR family regulatory protein		1021829	1022536	708	-	CDS	115	189	44	80	0.162444	0.266963	0.062161	0.113008	0.0123155	0.0337094	0.00652623	0.0125696	1.45268	-0.0213939	-0.91615	0.00578924	0.268264	-0.00780234	0.0294642	-0.000254105
I35_RS04790	thioesterase		I	BCAL2909	long-chain acyl-CoA thioester hydrolase		1022993	1023505	513	+	CDS	130	46	77	68	0.253431	0.0896881	0.150117	0.132573	0.0192136	0.0113249	0.0157607	0.0147457	-0.762628	0.00788868	-0.285799	0.00345292	-0.524213	0.0056708	-0.381833	0.00446789
I35_RS04795	fumarate hydratase		C	BCAL2908	fumarate hydratase	fumC	1023552	1024946	1395	-	CDS	284	209	97	160	0.203591	0.149828	0.0695412	0.114703	0.0154351	0.0189187	0.00730108	0.012758	0.293605	-0.00348368	-1.08003	0.00813399	-0.393212	0.00232515	-0.274808	0.00267706
I35_RS04800	MATE family efflux transporter		V	BCAL2907	putative multidrug resistance protein	norM	1025141	1026529	1389	-	CDS	262	97	110	163	0.188632	0.0698416	0.0792009	0.117358	0.0143009	0.00881889	0.00831523	0.0130533	-0.697442	0.00548205	-0.782281	0.0059857	-0.739861	0.00573388	-0.13169	0.00124759
I35_RS04805	RNA-binding protein		S	BCAL2906	hypothetical protein		1026667	1026885	219	-	CDS	78	56	60	27	0.35621	0.255753	0.274018	0.123333	0.0270057	0.0322939	0.028769	0.013718	0.258	-0.00528825	0.09125	-0.00176328	0.174625	-0.00352577	-0.977194	0.0132877
I35_RS04810	hypothetical protein		S				1027150	1027551	402	+	CDS	97	44	75	64	0.241318	0.109478	0.186592	0.159229	0.0182953	0.0138237	0.0195901	0.0177105	-0.404327	0.00447158	0.0986556	-0.00129485	-0.152836	0.00158836	-0.0468649	0.000584761
I35_RS04815	hypothetical protein		S	BCAL2904	hypothetical protein		1027687	1028469	783	-	CDS	154	193	132	104	0.196692	0.246501	0.168595	0.132835	0.014912	0.0311256	0.0177007	0.0147749	1.06163	-0.0162136	0.247329	-0.00278866	0.654478	-0.00950112	-0.0133306	0.000137153
I35_RS04820	branched-chain amino acid transporter		S	BCAL2903	putative branched-chain amino acid transport protein		1028630	1028968	339	-	CDS	91	49	26	38	0.268466	0.144572	0.0767257	0.112124	0.0203535	0.0182551	0.00805537	0.0124712	-0.156974	0.00209835	-1.33725	0.0122981	-0.747113	0.00719823	-0.706675	0.00788227
I35_RS04825	branched-chain amino acid ABC transporter permease		E	BCAL2902	putative branched-chain amino acid transport protein		1028965	1029732	768	-	CDS	157	165	169	95	0.20444	0.214857	0.220065	0.123711	0.0154994	0.0271299	0.0231045	0.01376	0.807672	-0.0116305	0.575958	-0.00760505	0.691815	-0.00961778	-0.171734	0.00173942
I35_RS04830	AraC family transcriptional regulator		K	BCAL0969	AraC family regulatory protein		1029860	1030765	906	-	CDS	165	134	223	92	0.18213	0.147914	0.246148	0.101556	0.013808	0.0186771	0.0258429	0.0112958	0.435762	-0.00486905	0.904261	-0.0120349	0.670012	-0.00845196	-0.28972	0.00251221
I35_RS04835	protein CreA		S	BCAL0970	CreA protein 2		1030786	1031271	486	-	CDS	103	69	52	59	0.211955	0.141996	0.107016	0.12142	0.0160691	0.0179298	0.0112356	0.0135051	0.158068	-0.00186067	-0.516217	0.00483355	-0.179075	0.00148644	-0.250782	0.00256397
I35_RS04840	tRNA-Asn		S				1031399	1031474	76	-	RNA	0	0	5	6	0.000131579	0.000131579	0.0659211	0.0790789	9.97552e-06	1.66144e-05	0.006921	0.00879571	0.735975	-6.63893e-06	9.43837	-0.00691102	5.08717	-0.00345883	9.78419	-0.00878573
I35_RS04845	tRNA-Asn		S				1031547	1031622	76	-	RNA	2	0	1	0	0.0264474	0.000131579	0.0132895	0.000131579	0.00200508	1.66144e-05	0.00139525	1.46351e-05	-6.91508	0.00198846	-0.523134	0.000609828	-3.71911	0.00129915	-7.09808	0.00199044
I35_RS04850	ferredoxin		C	BCAL0971	4Fe-4S ferredoxin		1031725	1032048	324	-	CDS	3	1	2	2	0.00929012	0.00311728	0.0062037	0.0062037	0.000704321	0.000393619	0.000651322	0.000690019	-0.839433	0.000310702	-0.112862	5.29988e-05	-0.476148	0.00018185	-0.0295968	1.43019e-05
I35_RS04855	nicotinate phosphoribosyltransferase		F	BCAL0972	nicotinate phosphoribosyltransferase	pncB	1032339	1033538	1200	+	CDS	368	283	352	179	0.306675	0.235842	0.293342	0.149175	0.0232502	0.0297797	0.0307977	0.0165923	0.357083	-0.00652945	0.405578	-0.00754747	0.38133	-0.00703846	-0.486734	0.00665796
I35_RS04860	membrane protein		S	BCAL0973	hypothetical protein		1033626	1034288	663	+	CDS	19	37	43	29	0.0286727	0.055822	0.0648718	0.0437557	0.00217379	0.00704864	0.00681084	0.00486681	1.69713	-0.00487485	1.64762	-0.00463705	1.67238	-0.00475595	1.16276	-0.00269302
I35_RS04865	sodium:proton antiporter		P	BCAL0974	hypothetical protein		1034332	1035762	1431	+	CDS	6	3	2	0	0.00419986	0.00210342	0.00140461	6.98812e-06	0.000318408	0.000265599	0.000147469	7.77267e-07	-0.261627	5.28089e-05	-1.11046	0.000170939	-0.686045	0.000111874	-8.67825	0.000317631
I35_RS04870	2-hydroxyacid dehydrogenase		CH	BCAL0975	putative 2-ketogluconate reductase		1035844	1036833	990	+	CDS	157	64	186	122	0.158596	0.0646566	0.187889	0.123242	0.0120238	0.00816417	0.0197263	0.0137079	-0.558512	0.00385961	0.71423	-0.00770252	0.0778588	-0.00192146	0.189114	-0.00168409
I35_RS04875	DNA recombination protein RmuC		S	BCAL0976	RmuC family protein		1036830	1038305	1476	+	CDS	367	156	255	223	0.248652	0.105698	0.172771	0.151091	0.0188513	0.0133464	0.0181391	0.0168054	-0.498206	0.00550482	-0.0555594	0.000712177	-0.276883	0.0031085	-0.16574	0.0020459
I35_RS04880	GCN5 family N-acetyltransferase		K	BCAL0977	acetyltransferase (GNAT) family protein		1038396	1038881	486	-	CDS	73	23	101	40	0.150226	0.0473457	0.20784	0.0823251	0.0113892	0.00597833	0.0218209	0.00915677	-0.929858	0.00541092	0.938038	-0.0104317	0.00409009	-0.00251037	-0.314762	0.00223248
I35_RS04885	membrane protein		S	BCAL0978	hypothetical protein		1038878	1039153	276	-	CDS	64	41	15	42	0.23192	0.148587	0.0543841	0.15221	0.0175828	0.018762	0.00570974	0.0169299	0.0936534	-0.00117926	-1.62267	0.011873	-0.764507	0.00534689	-0.0545933	0.000652922
I35_RS04890	molybdenum cofactor biosynthesis protein MoaA		H	BCAL0979	molybdopterin biosynthesis protein MoeA 2	moeA2	1039193	1040491	1299	-	CDS	189	85	118	147	0.145504	0.0654426	0.0908468	0.113172	0.0110312	0.00826343	0.00953793	0.0125877	-0.416783	0.00276782	-0.209847	0.00149331	-0.313315	0.00213056	0.190423	-0.00155649
I35_RS04895	molybdopterin-guanine dinucleotide biosynthesis protein A		H	BCAL0980	molybdopterin-guanine dinucleotide biosynthesis protein MobA	mobA	1040603	1041220	618	-	CDS	130	47	68	99	0.210372	0.076068	0.110049	0.16021	0.0159491	0.00960509	0.0115539	0.0178197	-0.731608	0.00634405	-0.465098	0.00439523	-0.598353	0.00536964	0.159995	-0.00187056
I35_RS04900	cyclic pyranopterin phosphate synthase MoaA		H	BCAL0981	molybdenum cofactor biosynthesis protein A	moaA	1041243	1042355	1113	-	CDS	338	134	204	222	0.303693	0.120404	0.183297	0.19947	0.0230241	0.0152034	0.0192442	0.0221864	-0.59875	0.00782071	-0.25872	0.00377989	-0.428735	0.0058003	-0.05347	0.000837715
I35_RS04905	ribonuclease E		J	BCAL0982	putative ribonuclease E	rne2	1042486	1045680	3195	-	CDS	120	19	31	55	0.0375618	0.00594992	0.00970579	0.0172175	0.00284771	0.000751295	0.001019	0.00191505	-1.92235	0.00209641	-1.48264	0.00182871	-1.7025	0.00196256	-0.572418	0.000932656
I35_RS04910	pseudouridine synthase		J	BCAL0983	ribosomal large subunit pseudouridine synthase C 2	rluC2	1046400	1047404	1005	+	CDS	183	119	166	133	0.1821	0.118418	0.165184	0.132348	0.0138057	0.0149526	0.0173425	0.0147207	0.115135	-0.00114693	0.329054	-0.00353687	0.222095	-0.0023419	0.0925835	-0.000915011
I35_RS04915	haloacid dehalogenase		S	BCAL0984	haloacid dehalogenase-like hydrolase		1047410	1048069	660	+	CDS	258	211	162	136	0.390924	0.319712	0.24547	0.206076	0.0296375	0.04037	0.0257717	0.0229212	0.445859	-0.0107325	-0.201638	0.00386583	0.122111	-0.00343333	-0.370743	0.00671633
I35_RS04920	(2Fe-2S)-binding protein		P	BCAL0985	Rieske iron-sulphur protein		1048066	1048467	402	+	CDS	104	89	62	58	0.258731	0.221418	0.154254	0.144303	0.0196154	0.0279584	0.016195	0.0160504	0.511292	-0.00834296	-0.276443	0.00342046	0.117424	-0.00246125	-0.289377	0.00356501
I35_RS04925	peptidase S49		OU	BCAL0986	family S49 serine peptidase		1048480	1049472	993	+	CDS	355	392	287	222	0.357513	0.394773	0.289033	0.223575	0.0271044	0.049848	0.0303454	0.0248676	0.879006	-0.0227435	0.162947	-0.00324093	0.520977	-0.0129922	-0.124264	0.00223687
I35_RS04930	S-adenosylmethionine-dependent methyltransferase		H	BCAL0987	putative tetrapyrrole methylase		1049541	1050263	723	-	CDS	155	101	76	157	0.214398	0.13971	0.105131	0.217165	0.0162544	0.0176411	0.0110377	0.0241545	0.118112	-0.00138672	-0.558394	0.00521672	-0.220141	0.001915	0.571466	-0.00790017
I35_RS04935	septum formation inhibitor Maf		D	BCAL0988	Maf-like protein		1050260	1050892	633	-	CDS	200	89	124	144	0.315972	0.140616	0.195908	0.227504	0.023955	0.0177556	0.0205683	0.0253046	-0.432058	0.00619947	-0.21991	0.00338678	-0.325984	0.00479313	0.0790681	-0.00134952
I35_RS04940	hypothetical protein		S	BCAL0989	hypothetical protein		1051123	1051758	636	+	CDS	5	0	0	2	0.00787736	1.57233e-05	1.57233e-05	0.00316038	0.000597213	1.98537e-06	1.65077e-06	0.000351519	-8.23269	0.000595228	-8.49896	0.000595563	-8.36583	0.000595395	-0.764644	0.000245694
I35_RS04945	50S ribosomal protein L32	rpmF	J	BCAL0990	50S ribosomal protein L32	rpmF	1051857	1052036	180	+	CDS	1	0	0	0	0.00561111	5.55556e-05	5.55556e-05	5.55556e-05	0.0004254	7.01499e-06	5.83273e-06	6.17927e-06	-5.92224	0.000418385	-6.18851	0.000419568	-6.05537	0.000418976	-6.10524	0.000419221
I35_RS04950	phosphate acyltransferase		I	BCAL0991	putative glycerol-3-phosphate acyltransferase PlsX	plsX2	1052166	1053272	1107	+	CDS	2	0	2	1	0.00181572	9.03342e-06	0.00181572	0.000912376	0.000137657	1.14065e-06	0.000190631	0.000101481	-6.91508	0.000136516	0.469706	-5.29741e-05	-3.22269	4.1771e-05	-0.439869	3.6176e-05
I35_RS04955	3-oxoacyl-ACP synthase III		I	BCAL0992	3-oxoacyl-(acyl carrier protein) synthase III	fabH2	1053273	1054262	990	+	CDS	0	2	0	1	1.0101e-05	0.0020303	1.0101e-05	0.0010202	7.65797e-07	0.000256366	1.0605e-06	0.000113474	8.38703	-0.0002556	0.469706	-2.947e-07	4.42837	-0.000127947	7.21118	-0.000112708
I35_RS04960	malonyl CoA-ACP transacylase		I	BCAL0993	malonyl CoA-acyl carrier protein transacylase 2	fabD2	1054347	1055279	933	+	CDS	0	2	0	0	1.07181e-05	0.00215434	1.07181e-05	1.07181e-05	8.12582e-07	0.000272028	1.12529e-06	1.19214e-06	8.38703	-0.000271216	0.469706	-3.12704e-07	4.42837	-0.000135764	0.552971	-3.7956e-07
I35_RS04965	3-ketoacyl-ACP reductase	fabG	IQ	BCAL0994	3-ketoacyl-(acyl-carrier-protein) reductase	fabG	1055316	1056065	750	+	CDS	1	0	0	0	0.00134667	1.33333e-05	1.33333e-05	1.33333e-05	0.000102096	1.6836e-06	1.39986e-06	1.48303e-06	-5.92224	0.000100412	-6.18851	0.000100696	-6.05537	0.000100554	-6.10524	0.000100613
I35_RS04970	acyl carrier protein		IQ	BCAL0995	acyl carrier protein	acpP	1056210	1056449	240	+	CDS	0	0	0	0	4.16667e-05	4.16667e-05	4.16667e-05	4.16667e-05	3.15891e-06	5.26124e-06	4.37455e-06	4.63445e-06	0.735975	-2.10233e-06	0.469706	-1.21564e-06	0.602841	-1.65898e-06	0.552971	-1.47554e-06
I35_RS04975	3-oxoacyl-ACP synthase		I	BCAL0996	3-oxoacyl-(acyl carrier protein) synthase II	fabF2	1056614	1057846	1233	+	CDS	2	1	2	0	0.00163017	0.00081914	0.00163017	8.1103e-06	0.00012359	0.000103433	0.00017115	9.02084e-07	-0.256865	2.01569e-05	0.469706	-4.75607e-05	0.10642	-1.37019e-05	-7.09808	0.000122688
I35_RS04980	membrane protein		S	BCAL0997	hypothetical protein		1057858	1058322	465	+	CDS	58	28	91	58	0.124753	0.0602366	0.19572	0.124753	0.00945799	0.00760606	0.0205485	0.0138759	-0.314385	0.00185193	1.11943	-0.0110905	0.402522	-0.0046193	0.552971	-0.00441787
I35_RS04985	RNA polymerase sigma factor RpoE		K	BCAL0998	RNA polymerase sigma factor RpoE	rpoE2	1058414	1059013	600	+	CDS	127	74	67	44	0.211683	0.12335	0.111683	0.07335	0.0160485	0.0155754	0.0117255	0.00815849	-0.043175	0.000473163	-0.452788	0.004323	-0.247981	0.00239808	-0.976068	0.00789005
I35_RS04990	anti-sigma factor		T	BCAL0999	sigma-E factor negative regulatory protein 2	rseA2	1059100	1059717	618	+	CDS	19	0	9	8	0.0307605	1.61812e-05	0.0145793	0.0129612	0.00233208	2.0432e-06	0.00153067	0.00144163	-10.1566	0.00233003	-0.607453	0.000801408	-5.38201	0.00156572	-0.693913	0.000890445
I35_RS04995	sugar dehydratase		T	BCAL1000	sigma-E factor regulatory protein RseB 2	mucB2	1059723	1060775	1053	+	CDS	117	31	55	21	0.111121	0.0294492	0.0522412	0.0199525	0.00842449	0.00371854	0.00548476	0.00221926	-1.17985	0.00470595	-0.61916	0.00293973	-0.899506	0.00382284	-1.92451	0.00620523
I35_RS05000	peptidase		M	BCAL1001	serine protease MucD 2	mucD2	1060792	1062288	1497	+	CDS	237	132	109	99	0.158323	0.088183	0.072819	0.0661389	0.0120031	0.0111349	0.0076452	0.00735643	-0.108326	0.000868257	-0.650781	0.00435791	-0.379554	0.00261308	-0.706331	0.00464668
I35_RS05005	glutaredoxin		O	BCAL1002	family S33 serine peptidase		1062296	1062532	237	+	CDS	64	31	44	38	0.270084	0.130844	0.185696	0.16038	0.0204762	0.0165216	0.0194961	0.0178385	-0.309589	0.00395453	-0.0707598	0.000980062	-0.190174	0.00246729	-0.198947	0.00263761
I35_RS05010	elongation factor 4		J	BCAL1003	GTP-binding protein LepA	lepA2	1062722	1064515	1794	+	CDS	45	4	2	28	0.0250892	0.00223523	0.0011204	0.0156132	0.00190211	0.000282242	0.00011763	0.0017366	-2.7526	0.00161987	-4.01527	0.00178448	-3.38393	0.00170217	-0.131332	0.000165507
I35_RS05015	signal peptidase		U	BCAL1004	signal peptidase I	lepB2	1064532	1065425	894	+	CDS	0	3	2	2	1.11857e-05	0.00336689	0.00224832	0.00224832	8.4803e-07	0.000425137	0.00023605	0.000250074	8.96959	-0.000424289	8.12076	-0.000235201	8.54518	-0.000329745	8.20402	-0.000249226
I35_RS05025	GTPase Era		M	BCAL1006	GTP-binding protein Era	era	1066857	1067756	900	+	CDS	0	0	0	0	1.11111e-05	1.11111e-05	1.11111e-05	1.11111e-05	8.42377e-07	1.403e-06	1.16655e-06	1.23585e-06	0.735975	-5.60621e-07	0.469706	-3.2417e-07	0.602841	-4.42395e-07	0.552971	-3.93478e-07
I35_RS05030	DNA repair protein RecO		L	BCAL1007	DNA repair protein RecO	recO	1067743	1068579	837	+	CDS	89	23	50	80	0.106344	0.027491	0.0597491	0.0955914	0.00806236	0.00347129	0.00627301	0.0106323	-1.21573	0.00459107	-0.362045	0.00178935	-0.788888	0.00319021	0.399184	-0.00256997
I35_RS05035	pyridoxine 5'-phosphate synthase		H	BCAL1008	pyridoxine 5'-phosphate synthase	pdxJ2	1068576	1069352	777	+	CDS	9	0	2	4	0.0115959	1.287e-05	0.00258687	0.00516088	0.000879129	1.62509e-06	0.000271594	0.000574028	-9.07941	0.000877504	-1.69463	0.000607536	-5.38702	0.00074252	-0.614954	0.000305101
I35_RS05040	4'-phosphopantetheinyl transferase		I	BCAL1009	4'-phosphopantetheinyl transferase	acpS	1069434	1069868	435	+	CDS	59	44	38	57	0.135655	0.101172	0.0873793	0.131057	0.0102846	0.012775	0.00917388	0.0145771	0.312847	-0.00249047	-0.164874	0.00111067	0.0739863	-0.000689902	0.503227	-0.00429257
I35_RS05045	beta-hexosaminidase		G	BCAL1010	beta-hexosaminidase	nagZ2	1069885	1070913	1029	+	CDS	238	44	78	146	0.231302	0.0427697	0.0758115	0.141895	0.0175359	0.00540052	0.00795938	0.0157825	-1.69914	0.0121354	-1.13959	0.00957654	-1.41936	0.010856	-0.151984	0.00175338
I35_RS05050	Fis family transcriptional regulator		T	BCAL1011	sigma-54 interacting response regulator protein		1071087	1072472	1386	-	CDS	285	154	174	285	0.205635	0.111118	0.125548	0.205635	0.01559	0.0140309	0.0131812	0.0228721	-0.152014	0.0015591	-0.242136	0.00240877	-0.197075	0.00198394	0.552971	-0.00728215
I35_RS05055	elongation factor P		J	BCAL1012	elongation factor P	efp2	1072740	1073297	558	-	CDS	6	6	10	8	0.0107706	0.0107706	0.0179391	0.0143548	0.000816562	0.00136	0.00188341	0.00159664	0.735975	-0.000543441	1.20571	-0.00106685	0.970843	-0.000805143	0.967408	-0.000780082
I35_RS05060	hypothetical protein		S	BCAL1013	hypothetical protein		1073435	1074628	1194	-	CDS	64	92	61	27	0.0536097	0.0770603	0.0510972	0.0226214	0.00406436	0.00973039	0.00536465	0.00251611	1.25947	-0.00566603	0.400455	-0.00130029	0.829961	-0.00348316	-0.691832	0.00154825
I35_RS05065	excinuclease ABC subunit C		L				1074705	1076741	2037	+	CDS	512	218	292	286	0.251355	0.107025	0.143353	0.140407	0.0190562	0.013514	0.0150505	0.0156171	-0.495803	0.00554217	-0.340448	0.00400569	-0.418125	0.00477393	-0.287135	0.00343911
I35_RS05070	CDP-diacylglycerol--glycerol-3-phosphate 3-phosphatidyltransferase		I	BCAL1019	putative CDP-diacylglycerol--glycerol-3-phosphate 3-phosphatidyltransferase 2	pgsA2	1076832	1077419	588	+	CDS	21	1	0	1	0.0357313	0.00171769	1.70068e-05	0.00171769	0.00270893	0.000216892	1.78553e-06	0.000191053	-3.64267	0.00249204	-10.5672	0.00270714	-7.10491	0.00259959	-3.82568	0.00251788
I35_RS05075	tRNA-Gly		S				1077561	1077636	76	+	RNA	0	0	0	0	0.000131579	0.000131579	0.000131579	0.000131579	9.97552e-06	1.66144e-05	1.38144e-05	1.46351e-05	0.735975	-6.63893e-06	0.469706	-3.83885e-06	0.602841	-5.23889e-06	0.552971	-4.6596e-06
I35_RS05080	tRNA-Gly		S				1077689	1077764	76	+	RNA	0	0	0	1	0.000131579	0.000131579	0.000131579	0.0132895	9.97552e-06	1.66144e-05	1.38144e-05	0.00147815	0.735975	-6.63893e-06	0.469706	-3.83885e-06	0.602841	-5.23889e-06	7.21118	-0.00146817
I35_RS05085	tRNA-Gly		S				1077817	1077892	76	+	RNA	0	0	0	1	0.000131579	0.000131579	0.000131579	0.0132895	9.97552e-06	1.66144e-05	1.38144e-05	0.00147815	0.735975	-6.63893e-06	0.469706	-3.83885e-06	0.602841	-5.23889e-06	7.21118	-0.00146817
I35_RS05090	tRNA-Cys		S				1077992	1078065	74	+	RNA	0	1	0	2	0.000135135	0.0136486	0.000135135	0.0271622	1.02451e-05	0.00172341	1.41877e-05	0.00302116	7.39419	-0.00171317	0.469706	-3.9426e-06	3.93195	-0.000858555	8.20402	-0.00301092
I35_RS05095	diguanylate cyclase		T	BCAL1020	putative diguanylate cyclase		1078709	1080187	1479	+	CDS	327	257	247	233	0.221102	0.173773	0.167011	0.157546	0.0167626	0.0219423	0.0175344	0.0175233	0.388465	-0.00517964	0.0649409	-0.000771785	0.226703	-0.00297571	0.0640283	-0.000760698
I35_RS05100	alpha/beta hydrolase		S	BCAL1021	putative hydrolase		1080372	1081304	933	+	CDS	260	123	195	175	0.278682	0.131844	0.209014	0.187578	0.0211279	0.0166479	0.0219442	0.0208637	-0.343817	0.0044801	0.0546872	-0.000816254	-0.144565	0.00183192	-0.0181585	0.000264261
I35_RS05105	N-acetyltransferase		M	BCAL1022	acetyltransferase (GNAT) family protein		1081399	1081947	549	-	CDS	95	18	44	68	0.17306	0.0328051	0.0801639	0.12388	0.0131204	0.00414229	0.00841635	0.0137788	-1.66331	0.00897807	-0.640542	0.00470402	-1.15192	0.00684105	0.0706388	-0.0006584
I35_RS05110	DNA-binding protein		K	BCAL1023	putative DNA-binding protein		1081998	1082618	621	-	CDS	62	35	65	44	0.0998551	0.0563768	0.104686	0.0708696	0.0075704	0.00711869	0.0109909	0.0078826	-0.0887588	0.000451716	0.537867	-0.00342049	0.224554	-0.00148439	0.0583017	-0.000312198
I35_RS05115	hypothetical protein		S	BCAL1024	hypothetical protein		1082766	1083002	237	+	CDS	42	16	30	30	0.177257	0.0675527	0.126624	0.126624	0.0134386	0.00852987	0.0132942	0.014084	-0.655784	0.00490871	-0.0155833	0.000144376	-0.335684	0.00252654	0.0676818	-0.000645472
I35_RS05120	methionine aminopeptidase		E	BCAL1025	putative methionine aminopeptidase		1083002	1083808	807	+	CDS	155	93	49	82	0.192082	0.115254	0.0607311	0.101623	0.0145625	0.0145531	0.00637611	0.0113032	-0.000928564	9.36985e-06	-1.19151	0.00818636	-0.596218	0.00409787	-0.365518	0.00325923
I35_RS05125	diguanylate cyclase		T	BCAL1026	hypothetical protein		1083929	1084432	504	-	CDS	155	81	71	91	0.30756	0.160734	0.140893	0.180575	0.0233173	0.0202959	0.0147922	0.0200848	-0.200214	0.00302143	-0.656561	0.00852507	-0.428388	0.00577325	-0.215293	0.00323245
I35_RS05130	LysR family transcriptional regulator		K	BCAL1029	LysR family regulatory protein		1084535	1085452	918	-	CDS	178	113	102	132	0.193911	0.123105	0.111122	0.143802	0.0147011	0.0155444	0.0116666	0.0159946	0.0804671	-0.000843262	-0.333542	0.00303452	-0.126537	0.00109563	0.12166	-0.0012935
I35_RS05135	quercetin 2,3-dioxygenase		S	BCAL1030	pirin-like protein		1085564	1086430	867	+	CDS	219	108	283	160	0.252607	0.124579	0.326424	0.184556	0.0191511	0.0157306	0.034271	0.0205276	-0.283857	0.00342054	0.839562	-0.0151199	0.277853	-0.0058497	0.100137	-0.00137648
I35_RS05140	drug:proton antiporter		S	BCAL1031	acetyltransferase (GNAT) family protein		1086572	1087063	492	+	CDS	54	127	66	31	0.109776	0.25815	0.134167	0.0630285	0.00832258	0.0325966	0.014086	0.00701046	1.96962	-0.024274	0.759164	-0.00576347	1.36439	-0.0150187	-0.247522	0.00131212
I35_RS05145	membrane protein		S	BCAL1032	hypothetical protein		1087086	1087955	870	-	CDS	151	102	84	96	0.173575	0.117253	0.0965632	0.110356	0.0131594	0.0148055	0.0101381	0.0122746	0.170041	-0.00164612	-0.376305	0.00302129	-0.103132	0.000687584	-0.100416	0.000884787
I35_RS05150	hypothetical protein		S	BCAL1033	hypothetical protein		1087966	1088412	447	-	CDS	72	40	43	47	0.161096	0.0895078	0.0962192	0.105168	0.0122133	0.0113021	0.010102	0.0116975	-0.111862	0.000911198	-0.273819	0.00211135	-0.19284	0.00151128	-0.0622584	0.000515846
I35_RS05155	photosynthetic protein synthase I		S	BCAL1034	SCO1/SenC family protein		1088421	1089056	636	-	CDS	171	141	161	110	0.268884	0.221714	0.25316	0.172972	0.0203851	0.0279958	0.0265791	0.0192391	0.457692	-0.00761064	0.382776	-0.00619398	0.420234	-0.00690231	-0.0834748	0.00114602
I35_RS05160	trehalose-phosphatase		G	BCAL1035	putative trehalose-phosphatase	otsB	1089335	1090087	753	+	CDS	115	2	37	38	0.152736	0.00266932	0.0491501	0.0504781	0.0115795	0.000337055	0.00516023	0.00561452	-5.10245	0.0112424	-1.16607	0.00641927	-3.13426	0.00883085	-1.04434	0.00596497
I35_RS05165	trehalose-6-phosphate synthase		G	BCAL1036	alpha,alpha-trehalose-phosphate synthase	otsA	1090084	1091469	1386	+	CDS	354	205	261	205	0.255418	0.147915	0.188319	0.147915	0.0193643	0.0186772	0.0197714	0.0164521	-0.0521208	0.000687095	0.0300211	-0.000407174	-0.0110499	0.00013996	-0.235125	0.00291216
I35_RS05170	ABC transporter		V	BCAL1039	ABC transporter ATP-binding membrane protein		1091552	1093378	1827	-	CDS	424	286	220	142	0.23208	0.156546	0.120421	0.0777285	0.0175949	0.0197671	0.012643	0.0086455	0.167942	-0.00217218	-0.476823	0.00495194	-0.15444	0.00138988	-1.02513	0.00894938
I35_RS05175	glycosyl transferase		M	BCAL1040	glycosyl transferases group 1 protein		1093943	1095007	1065	+	CDS	206	70	94	52	0.193437	0.0657371	0.0882723	0.0488357	0.0146652	0.00830061	0.00926764	0.00543184	-0.821106	0.00636458	-0.662122	0.00539755	-0.741614	0.00588106	-1.43288	0.00923335
I35_RS05180	membrane protein		S	BCAL1041	hypothetical protein		1095243	1096046	804	+	CDS	67	37	22	35	0.0833458	0.0460323	0.0273756	0.0435448	0.00631877	0.00581249	0.00287414	0.00484335	-0.120486	0.000506275	-1.13651	0.00344463	-0.628499	0.00197545	-0.383638	0.00147542
I35_RS05185	membrane protein		S	BCAL1042	hypothetical protein		1096086	1096550	465	+	CDS	89	65	104	59	0.191419	0.139806	0.223677	0.126903	0.0145123	0.0176533	0.0234837	0.0141151	0.282669	-0.00314108	0.694389	-0.00897146	0.488529	-0.00605627	-0.0400367	0.000397198
I35_RS05190	glucarate dehydratase	gudD	M	BCAL1043	glucarate dehydratase	gudD	1096631	1097983	1353	-	CDS	258	139	190	183	0.190695	0.102742	0.140436	0.135262	0.0144573	0.0129732	0.0147443	0.0150448	-0.156263	0.0014841	0.0283545	-0.000286953	-0.0639544	0.000598573	0.0574667	-0.0005875
I35_RS05195	GntR family transcriptional regulator		K	BCAL1044	GntR family regulatory protein		1098342	1099091	750	+	CDS	107	46	28	59	0.14268	0.0613467	0.0373467	0.07868	0.0108171	0.00774623	0.003921	0.00875133	-0.481751	0.0030709	-1.46403	0.00689613	-0.972888	0.00498352	-0.305743	0.0020658
I35_RS05200	amino acid ABC transporter substrate-binding protein		E	BCAL1045	periplasmic ligand binding lipoprotein		1099230	1100378	1149	-	CDS	141	38	50	117	0.122724	0.0330809	0.0435248	0.101836	0.0093042	0.00417712	0.00456963	0.0113269	-1.15537	0.00512707	-1.0258	0.00473456	-1.09059	0.00493082	0.283806	-0.00202275
I35_RS05205	phospholipase C		M	BCAL1046	putative non-hemolytic phospholipase C	plcN	1100750	1102894	2145	-	CDS	460	206	412	289	0.214457	0.096042	0.192079	0.134737	0.0162588	0.0121272	0.0201662	0.0149863	-0.422976	0.00413162	0.31072	-0.00390743	-0.0561278	0.000112094	-0.117575	0.00127248
I35_RS05210	pyridoxamine kinase		H	BCAL1047	pyridoxamine kinase	pdxY	1103155	1104015	861	-	CDS	174	177	149	113	0.202102	0.205587	0.173066	0.131254	0.0153222	0.0259594	0.0181701	0.014599	0.760636	-0.0106372	0.245945	-0.00284792	0.50329	-0.00674256	-0.0697486	0.000723144
I35_RS05215	alpha/beta hydrolase		I	BCAL1048	putative hydrolase		1104200	1105261	1062	+	CDS	241	217	183	181	0.22694	0.204341	0.172326	0.170443	0.0172052	0.0258021	0.0180923	0.0189578	0.584644	-0.00859689	0.0725356	-0.000887156	0.32859	-0.00474202	0.139948	-0.00175261
I35_RS05220	alkane 1-monooxygenase		C	BCAL1049	luciferase-like monooxygenase		1105298	1106296	999	-	CDS	189	118	147	127	0.189199	0.118128	0.147157	0.127137	0.0143439	0.014916	0.0154499	0.0141411	0.0564215	-0.000572082	0.107158	-0.00110598	0.0817897	-0.00083903	-0.0205492	0.000202862
I35_RS05225	ceramide glucosyltransferase		M	BCAL1050	putative glycosyltransferase		1106935	1108110	1176	+	CDS	199	65	217	98	0.169226	0.0552806	0.184532	0.0833418	0.0128297	0.00698027	0.0193739	0.00926986	-0.878132	0.00584943	0.594627	-0.0065442	-0.141753	-0.000347384	-0.468869	0.00355985
I35_RS05230	hopanoid biosynthesis associated radical SAM protein HpnJ		C	BCAL1051	radical SAM superfamily protein		1108266	1109687	1422	+	CDS	306	141	158	150	0.215197	0.0991632	0.111118	0.105492	0.0163149	0.0125213	0.0116662	0.0117336	-0.381806	0.00379361	-0.483857	0.00464872	-0.432832	0.00422116	-0.475549	0.00458134
I35_RS05235	hopanoid biosynthesis associated protein HpnK		G	BCAL1052	hypothetical protein		1109691	1110575	885	+	CDS	90	66	37	35	0.101706	0.0745876	0.0418192	0.0395593	0.00771075	0.00941816	0.00439056	0.00440006	0.288574	-0.00170741	-0.812464	0.00332018	-0.261945	0.000806385	-0.809347	0.00331069
I35_RS05240	membrane protein		S	BCAL1053	hypothetical protein		1110572	1111621	1050	+	CDS	135	78	41	58	0.128581	0.0742952	0.0390571	0.0552476	0.00974823	0.00938124	0.00410058	0.00614502	-0.0553603	0.000366981	-1.24931	0.00564765	-0.652336	0.00300731	-0.665722	0.0036032
I35_RS05245	hypothetical protein		J	BCAL1054	putative lipoprotein		1111710	1112264	555	+	CDS	68	7	55	35	0.122541	0.0126306	0.0991171	0.0630811	0.00929028	0.00159487	0.0104062	0.00701631	-2.54229	0.00769541	0.163653	-0.00111595	-1.18932	0.00328973	-0.405009	0.00227396
I35_RS05250	histidine/lysine/arginine/ornithine ABC transporter permease HisQ		P	BCAL1055	histidine transport system permease	hisQ	1112632	1113321	690	+	CDS	166	67	91	98	0.240594	0.0971159	0.131899	0.142043	0.0182404	0.0122628	0.0138479	0.0157991	-0.572847	0.00597758	-0.397467	0.00439247	-0.485157	0.00518502	-0.207298	0.00244133
I35_RS05255	histidine/lysine/arginine/ornithine ABC transporter permease HisM		P	BCAL1056	histidine transport system permease	hisM	1113318	1114031	714	+	CDS	116	54	56	86	0.162479	0.0756443	0.0784454	0.120462	0.0123182	0.00955159	0.00823592	0.0133986	-0.366976	0.00276658	-0.580787	0.00408225	-0.473881	0.00342442	0.121298	-0.00108047
I35_RS05260	histidine ABC transporter ATP-binding protein		E	BCAL1057	histidine ABC transporter ATP-binding protein	hisP	1114052	1114852	801	+	CDS	125	99	175	105	0.156067	0.123608	0.218489	0.131099	0.0118321	0.015608	0.022939	0.0145817	0.399578	-0.00377587	0.9551	-0.0111069	0.677339	-0.00744141	0.301454	-0.00274961
I35_RS05265	DNA-binding protein		K	BCAL1058	AraC family regulatory protein		1114875	1115915	1041	+	CDS	65	15	20	53	0.0624496	0.0144188	0.0192219	0.0509222	0.00473455	0.00182066	0.00201809	0.00566392	-1.37876	0.00291388	-1.23023	0.00271645	-1.3045	0.00281517	0.258574	-0.000929371
I35_RS05270	acetylornithine aminotransferase		E	BCAL1059	bifunctional N-succinyldiaminopimelate-aminotransferase/acetylornithine transaminase protein	argD	1116915	1118147	1233	+	CDS	66	22	26	37	0.0535361	0.0178508	0.0210949	0.0300162	0.00405878	0.00225401	0.00221474	0.00333861	-0.84855	0.00180477	-0.873912	0.00184405	-0.861231	0.00182441	-0.281798	0.000720169
I35_RS05275	arginine N-succinyltransferase		E	BCAL1060	putative arginine N-succinyltransferase subunit alpha		1118178	1119245	1068	+	CDS	31	24	39	17	0.0290356	0.0224813	0.0365262	0.015927	0.0022013	0.00283871	0.00383486	0.00177151	0.366877	-0.000637405	0.800817	-0.00163356	0.583847	-0.00113548	-0.313379	0.000429794
I35_RS05280	arginine succinyltransferase		E	BCAL1061	putative arginine N-succinyltransferase subunit beta		1119242	1120273	1032	+	CDS	102	45	82	57	0.0988469	0.0436143	0.0794671	0.0552422	0.00749397	0.00550717	0.00834318	0.00614442	-0.444418	0.0019868	0.154867	-0.000849211	-0.144775	0.000568793	-0.286452	0.00134955
I35_RS05285	succinylglutamate-semialdehyde dehydrogenase	astD	C	BCAL1062	succinylglutamic semialdehyde dehydrogenase	astD	1120281	1121744	1464	+	CDS	208	51	155	82	0.142083	0.0348429	0.105881	0.0560178	0.0107719	0.00439961	0.0111164	0.00623068	-1.29183	0.00637229	0.0454146	-0.000344482	-0.623206	0.0030139	-0.78981	0.00454121
I35_RS05290	N-succinylarginine dihydrolase		E	BCAL1063	succinylarginine dihydrolase	astB	1121759	1123099	1341	+	CDS	140	37	39	36	0.104407	0.0275988	0.0290902	0.0268531	0.00791552	0.0034849	0.00305416	0.00298679	-1.18357	0.00443062	-1.37391	0.00486136	-1.27874	0.00464599	-1.40609	0.00492873
I35_RS05295	succinylglutamate desuccinylase		E	BCAL1064	succinylglutamate desuccinylase	astE	1123107	1124150	1044	+	CDS	81	43	68	63	0.0775958	0.0411973	0.0651437	0.0603544	0.00588284	0.00520198	0.00683938	0.00671303	-0.177453	0.000680863	0.217353	-0.000956541	0.0199501	-0.000137839	0.190452	-0.000830194
I35_RS05300	ABC transporter substrate-binding protein		ET	BCAL1065	periplasmic solute-binding protein		1124506	1125300	795	+	CDS	130	178	45	81	0.163535	0.223912	0.0566164	0.101899	0.0123982	0.0282733	0.00594411	0.011334	1.18931	-0.0158751	-1.0606	0.00645409	0.0643559	-0.00471051	-0.129479	0.00106425
I35_RS05305	histidine kinase		T	BCAL1068	hypothetical protein		1125394	1126905	1512	-	CDS	146	48	43	83	0.0965675	0.0317526	0.0284458	0.0549008	0.00732116	0.0040094	0.0029865	0.00610645	-0.868685	0.00331176	-1.29362	0.00433466	-1.08115	0.00382321	-0.261739	0.00121471
I35_RS05310	diguanylate cyclase		T	BCAL1069	putative cyclic-di-GMP signaling protein		1126931	1128766	1836	-	CDS	261	60	171	181	0.142162	0.0326852	0.0931427	0.0985893	0.0107779	0.00412715	0.00977898	0.0109658	-1.38486	0.00665073	-0.140318	0.000998905	-0.762587	0.00382482	0.0249355	-0.000187904
I35_RS05315	peroxiredoxin		O	BCAL1070	putative redoxin protein		1128952	1129500	549	+	CDS	56	59	39	42	0.102022	0.107486	0.0710565	0.0765209	0.00773468	0.0135723	0.00746016	0.00851119	0.81125	-0.0058376	-0.0521343	0.000274516	0.379558	-0.00278154	0.13802	-0.000776512
I35_RS05320	NAD-dependent dehydratase		GM	BCAL1071	NAD dependent epimerase/dehydratase family protein		1129586	1130215	630	-	CDS	140	137	56	77	0.222238	0.217476	0.0889048	0.122238	0.0168487	0.0274607	0.00933404	0.0135962	0.704726	-0.0106119	-0.852067	0.0075147	-0.0736705	-0.00154862	-0.309441	0.00325258
I35_RS05325	NYN domain protein		S	BCAL1072	hypothetical protein		1130499	1131974	1476	+	CDS	173	94	132	164	0.117215	0.0636924	0.0894377	0.111118	0.00888656	0.00804243	0.00938999	0.0123593	-0.143994	0.000844134	0.0794979	-0.000503426	-0.0322482	0.000170354	0.4759	-0.00347274
I35_RS05330	glyoxalase-like domain protein		E	BCAL1073	glyoxalase/bleomycin resistance protein/dioxygenase superfamily protein		1132075	1132458	384	-	CDS	76	28	52	42	0.197943	0.0729427	0.135443	0.109401	0.0150068	0.00921046	0.01422	0.0121683	-0.704272	0.00579635	-0.077694	0.000786792	-0.390983	0.00329157	-0.302485	0.00283847
I35_RS05335	(2Fe-2S)-binding protein		C	BCAL1074	isoquinoline 1-oxidoreductase subunit alpha	iorA	1132710	1133150	441	+	CDS	27	6	6	21	0.0612472	0.0136281	0.0136281	0.0476417	0.00464339	0.00172082	0.00143081	0.00529904	-1.43208	0.00292257	-1.69835	0.00321258	-1.56522	0.00306758	0.190554	-0.000655654
I35_RS05340	acylaldehyde oxidase		C	BCAL1075	putative isoquinoline 1-oxidoreductase subunit beta	iorB	1133134	1135338	2205	+	CDS	257	86	150	133	0.116558	0.0390068	0.0680317	0.060322	0.00883671	0.00492538	0.0071426	0.00670943	-0.843273	0.00391132	-0.30706	0.00169411	-0.575166	0.00280272	-0.397319	0.00212728
I35_RS05345	porin		M	BCAL1076	hypothetical protein		1135427	1136518	1092	+	CDS	77	34	55	45	0.070522	0.0311447	0.0503755	0.0412179	0.00534655	0.00393263	0.00528888	0.00458455	-0.443112	0.00141391	-0.0156457	5.7669e-05	-0.229379	0.000735791	-0.221829	0.000762002
I35_RS05350	AraC family transcriptional regulator		K	BCAL1077	AraC family regulatory protein		1136550	1137512	963	+	CDS	63	21	41	36	0.0654309	0.0218172	0.0425857	0.0373936	0.00496058	0.00275486	0.00447104	0.00415917	-0.84853	0.00220572	-0.149899	0.000489541	-0.499214	0.00134763	-0.254212	0.000801406
I35_RS05355	IclR family transcriptional regulator		K	BCAL1078	hypothetical protein		1137490	1138185	696	+	CDS	39	32	36	28	0.0560489	0.0459914	0.0517385	0.0402443	0.00424928	0.00580732	0.00543198	0.00447624	0.450654	-0.00155804	0.35426	-0.0011827	0.402457	-0.00137037	0.0750692	-0.000226961
I35_RS05360	nodulation protein		V	BCAL1079	multidrug resistance protein MdtC	mdtC	1138327	1141635	3309	-	CDS	394	227	308	189	0.119072	0.0686038	0.0930825	0.05712	0.00902733	0.00866259	0.00977266	0.00635328	-0.0595014	0.000364743	0.114451	-0.000745324	0.0274748	-0.000190291	-0.506798	0.00267405
I35_RS05365	multidrug transporter		V	BCAL1080	multidrug resistance protein MdtB	mdtB	1141639	1144758	3120	-	CDS	376	194	387	179	0.120516	0.0621827	0.124042	0.057375	0.00913679	0.0078518	0.013023	0.00638164	-0.218665	0.001285	0.511306	-0.00388624	0.14632	-0.00130062	-0.51776	0.00275515
I35_RS05370	multidrug transporter		M	BCAL1081	multidrug resistance protein MdtA	mdtA	1144774	1146147	1374	-	CDS	191	77	192	109	0.139017	0.056048	0.139745	0.0793377	0.0105395	0.00707717	0.0146717	0.00882449	-0.574555	0.00346228	0.477239	-0.00413228	-0.048658	-0.000334999	-0.256216	0.00171497
I35_RS05375	IclR family transcriptional regulator		K				1146403	1147227	825	-	CDS	95	48	158	57	0.115164	0.0581939	0.191527	0.069103	0.00873101	0.00734814	0.0201083	0.00768612	-0.248769	0.00138287	1.20357	-0.0113773	0.477401	-0.00499721	-0.183893	0.00104489
I35_RS05380	alkaline phosphatase		S	BCAL1083	putative exported alkaline phosphatase		1147839	1149803	1965	-	CDS	340	209	354	161	0.173033	0.106366	0.180158	0.0819389	0.0131183	0.0134309	0.0189146	0.00911381	0.0339698	-0.00031255	0.527919	-0.0057963	0.280944	-0.00305443	-0.525456	0.0040045
I35_RS05385	ammonium transporter		P	BCAL1084	putative ammonium transporter protein		1149963	1151156	1194	-	CDS	130	62	131	66	0.108886	0.0519347	0.109724	0.0552848	0.00825508	0.00655778	0.0115198	0.00614915	-0.332075	0.0016973	0.48076	-0.00326471	0.0743428	-0.000783706	-0.424895	0.00210593
I35_RS05390	membrane protein		S	BCAL1085	hypothetical protein		1151410	1151745	336	-	CDS	26	9	21	14	0.0774107	0.0268155	0.0625298	0.0416964	0.00586881	0.00338598	0.00656495	0.00463776	-0.793492	0.00248282	0.161716	-0.000696139	-0.315888	0.000893343	-0.339638	0.00123104
I35_RS05395	hypothetical protein		S	BCAL1086	putative lipoprotein		1151945	1152373	429	+	CDS	30	5	33	22	0.0699534	0.0116783	0.0769464	0.0513054	0.00530344	0.00147462	0.00807854	0.00570654	-1.84659	0.00382882	0.607166	-0.0027751	-0.61971	0.000526861	0.105687	-0.000403097
I35_RS05400	Rrf2 family transcriptional regulator		K	BCAL1087	putative transcriptional regulator		1152464	1152919	456	+	CDS	36	8	7	29	0.0789693	0.0175658	0.0153728	0.0636184	0.00598697	0.00221803	0.00161398	0.00707608	-1.43255	0.00376894	-1.89121	0.00437299	-1.66188	0.00407097	0.241124	-0.00108911
I35_RS05405	3-beta hydroxysteroid dehydrogenase		S	BCAL1088	hypothetical protein		1153075	1153716	642	+	CDS	78	15	3	40	0.121511	0.0233801	0.00468847	0.0623209	0.00921222	0.0029522	0.000492239	0.00693176	-1.64176	0.00626002	-4.22612	0.00871998	-2.93394	0.00749	-0.410327	0.00228046
I35_RS05410	ArsR family transcriptional regulator		K	BCAL1089	AnsC family regulatory protein		1153963	1154433	471	+	CDS	84	54	113	40	0.178365	0.114671	0.239936	0.0849469	0.0135226	0.0144795	0.0251907	0.00944838	0.0986405	-0.00095691	0.897524	-0.0116682	0.498082	-0.00631253	-0.517229	0.00407418
I35_RS05415	ABC transporter		P	BCAL1090	ABC transporter ATP-binding protein		1154464	1155237	774	-	CDS	60	13	17	49	0.0775323	0.0168088	0.0219767	0.0633204	0.00587803	0.00212244	0.00230732	0.00704293	-1.46961	0.00375559	-1.34911	0.00357071	-1.40936	0.00366315	0.260844	-0.00116491
I35_RS05420	iron ABC transporter permease		P	BCAL1091	ABC transporter membrane protein		1155242	1156942	1701	-	CDS	161	104	111	98	0.0946561	0.0611464	0.0652616	0.057619	0.00717625	0.00772094	0.00685176	0.00640879	0.105547	-0.000544693	-0.0667545	0.000324485	0.0193962	-0.000110104	-0.163178	0.00076746
I35_RS05425	iron ABC transporter substrate-binding protein		P	BCAL1092	ABC transporter extracellular solute-binding protein		1156932	1157975	1044	-	CDS	231	180	135	141	0.221274	0.172423	0.12932	0.135067	0.0167756	0.0217719	0.0135772	0.0150231	0.376097	-0.00499622	-0.305183	0.00319845	0.0354569	-0.000898884	-0.159187	0.00175255
I35_RS05430	permease	proY	E	BCAL1094	putative amino acid transport system, membrane protein		1158531	1159898	1368	-	CDS	208	108	105	129	0.152054	0.0789547	0.0767617	0.0943056	0.0115278	0.00996959	0.00805915	0.0104893	-0.209513	0.00155823	-0.51642	0.00346867	-0.362967	0.00251345	-0.136199	0.0010385
I35_RS05435	membrane protein		S	BCAL1095	hypothetical protein		1160189	1162480	2292	-	CDS	268	57	167	143	0.116933	0.0248735	0.0728665	0.0623953	0.00886513	0.00314077	0.00765019	0.00694004	-1.49702	0.00572437	-0.212646	0.00121494	-0.854836	0.00346965	-0.3532	0.0019251
I35_RS05440	exodeoxyribonuclease V subunit gamma		L	BCAL1096	putative exodeoxyribonuclease V gamma chain		1162662	1166000	3339	+	CDS	66	0	0	22	0.0197694	2.99491e-06	2.99491e-06	0.00659179	0.0014988	3.78167e-07	3.14433e-07	0.000733185	-11.9525	0.00149842	-12.2188	0.00149848	-12.0856	0.00149845	-1.03155	0.00076561
I35_RS05445	exodeoxyribonuclease V subunit beta		L	BCAL1097	putative exodeoxyribonuclease V beta chain		1165997	1169704	3708	+	CDS	74	2	4	8	0.0199595	0.000542071	0.00108145	0.00216019	0.00151321	6.84472e-05	0.00011354	0.000240272	-4.46648	0.00144476	-3.73634	0.00139967	-4.10141	0.00142222	-2.65487	0.00127294
I35_RS05450	exodeoxyribonuclease V subunit alpha		L	BCAL1098	putative exodeoxyribonuclease V alpha chain		1169701	1172007	2307	+	CDS	22	20	1	4	0.00954053	0.0086736	0.000437798	0.00173819	0.000723305	0.00109521	4.59641e-05	0.000193333	0.598537	-0.000371909	-3.97603	0.000677341	-1.68874	0.000152716	-1.90351	0.000529972
I35_RS05455	peptide chain release factor I		J	BCAL1099	peptidyl-tRNA hydrolase domain-containing		1172004	1172408	405	+	CDS	19	12	7	16	0.0469383	0.0296543	0.0173086	0.0395309	0.00355857	0.00374445	0.00181722	0.0043969	0.0734526	-0.000185871	-0.969566	0.00174135	-0.448057	0.000777742	0.305186	-0.000838322
I35_RS05460	diguanylate phosphodiesterase		T	BCAL1100	putative diguanylate phosphodiesterase		1172469	1173749	1281	-	CDS	127	111	67	90	0.0991491	0.0866589	0.0523107	0.0702654	0.00751688	0.0109424	0.00549206	0.00781541	0.541723	-0.00342551	-0.452788	0.00202482	0.0444675	-0.000700345	0.0561863	-0.000298523
I35_RS05465	multidrug DMT transporter permease		EG	BCAL1101	hypothetical protein		1174254	1175180	927	-	CDS	51	10	33	41	0.055027	0.0107983	0.0356095	0.0442395	0.00417181	0.0013635	0.00373861	0.00492062	-1.61336	0.00280831	-0.158171	0.000433198	-0.885767	0.00162076	0.238167	-0.000748811
I35_RS05470	hypothetical protein		S	BCAL1102	putative lipoprotein		1175330	1175584	255	-	CDS	25	46	6	17	0.0980784	0.180431	0.0235686	0.0667059	0.00743571	0.022783	0.00247445	0.00741949	1.61542	-0.0153473	-1.58736	0.00496126	0.0140277	-0.00519303	-0.00315069	1.62211e-05
I35_RS05475	hypothetical protein		S	BCAL1103	putative OsmB-like lipoprotein		1175801	1176013	213	-	CDS	22	4	2	6	0.103333	0.0188263	0.00943662	0.028216	0.0078341	0.00237719	0.000990743	0.00313837	-1.72051	0.00545691	-2.98319	0.00684336	-2.35185	0.00615014	-1.31975	0.00469573
I35_RS05480	phosphomethylpyrimidine synthase		H	BCAL1104	thiamine biosynthesis protein ThiC	thiC	1176259	1178190	1932	-	CDS	196	149	291	65	0.101454	0.0771273	0.150626	0.0336491	0.00769166	0.00973885	0.0158141	0.00374268	0.340457	-0.00204719	1.03985	-0.00812247	0.690152	-0.00508483	-1.03922	0.00394898
I35_RS05485	hypothetical protein		S	BCAL1105	hypothetical protein		1178653	1178910	258	+	CDS	17	1	2	7	0.0659302	0.00391473	0.0077907	0.0271705	0.00499843	0.000494312	0.000817939	0.0030221	-3.33798	0.00450412	-2.61141	0.00418049	-2.9747	0.0043423	-0.725926	0.00197633
I35_RS05490	cytochrome B561		C	BCAL1106	cytochrome b561 family protein		1178987	1179619	633	+	CDS	42	14	33	25	0.0663665	0.0221327	0.0521485	0.0395103	0.00503151	0.00279469	0.00547503	0.00439461	-0.848301	0.00223681	0.121877	-0.000443524	-0.363212	0.000896645	-0.195257	0.0006369
I35_RS05495	Sulfite oxidase		S	BCAL1107	putative oxidoreductase		1179649	1180437	789	+	CDS	57	7	33	25	0.072256	0.00888466	0.0418378	0.0316984	0.00547801	0.00112186	0.00439251	0.00352571	-2.28775	0.00435615	-0.318606	0.0010855	-1.30318	0.00272082	-0.635739	0.0019523
I35_RS05500	XRE family transcriptional regulator		K	BCAL1108	putative DNA-binding protein		1180472	1180753	282	-	CDS	39	13	26	29	0.138333	0.0461348	0.092234	0.102872	0.0104876	0.00582543	0.00968358	0.0114422	-0.848248	0.00466217	-0.115071	0.000804015	-0.48166	0.00273309	0.125678	-0.00095458
I35_RS05505	hypothetical protein		S	BCAL1109	phage derived protein, Gp49-like		1180750	1181103	354	-	CDS	32	6	25	25	0.0904237	0.0169774	0.0706497	0.0706497	0.00685538	0.00214373	0.00741746	0.00785815	-1.67711	0.00471164	0.113689	-0.000562079	-0.781711	0.00207478	0.196954	-0.00100277
I35_RS05510	multidrug DMT transporter permease		EG	BCAL1110	hypothetical protein		1181595	1182770	1176	+	CDS	193	52	157	100	0.164124	0.0442262	0.133512	0.0850425	0.0124429	0.00558443	0.0140173	0.00945902	-1.15584	0.00685846	0.171887	-0.00157441	-0.491976	0.00264203	-0.39556	0.00298388
I35_RS05515	MFS transporter		EGP	BCAL1111	major facilitator superfamily protein		1182792	1183991	1200	-	CDS	97	46	104	50	0.0808417	0.0383417	0.086675	0.041675	0.00612892	0.00484139	0.00909994	0.00463538	-0.340211	0.00128753	0.570223	-0.00297101	0.115006	-0.000841743	-0.402946	0.00149354
I35_RS05520	metallophosphatase		P	BCAL1112	putative phosphodiesterase		1184166	1184990	825	-	CDS	80	19	13	50	0.0969818	0.0230424	0.0157697	0.0606182	0.00735257	0.00290956	0.00165565	0.00674237	-1.33745	0.00444301	-2.15085	0.00569692	-1.74415	0.00506997	-0.124992	0.000610199
I35_RS05525	ABC transporter ATP-binding protein		P	BCAL1113	ABC transporter ATP-binding protein		1185075	1186106	1032	-	CDS	117	169	24	71	0.113382	0.163769	0.0232655	0.0688081	0.00859592	0.0206791	0.00244263	0.00765332	1.26645	-0.0120832	-1.81522	0.00615329	-0.274383	-0.00296496	-0.167566	0.000942601
I35_RS05530	ABC transporter permease		P	BCAL1114	putative ABC transporter membrane protein		1186120	1187022	903	-	CDS	79	63	52	44	0.0874972	0.0697785	0.0575969	0.0487375	0.00663351	0.00881092	0.00604705	0.00542093	0.409521	-0.00217741	-0.13354	0.000586456	0.13799	-0.000795478	-0.291233	0.00121258
I35_RS05535	ABC transporter permease		P	BCAL1115	putative ABC transporter membrane protein		1187033	1187857	825	-	CDS	30	24	2	23	0.0363758	0.029103	0.00243636	0.0278909	0.00275779	0.00367483	0.000255792	0.00310222	0.414167	-0.000917045	-3.43047	0.002502	-1.50815	0.000792476	0.169789	-0.000344431
I35_RS05540	ABC transporter substrate-binding protein		P	BCAL1116	extracellular solute-binding protein		1187875	1188903	1029	-	CDS	104	62	31	68	0.101079	0.0602624	0.0301361	0.0660933	0.00766317	0.00760932	0.00316396	0.00735135	-0.0101745	5.38536e-05	-1.27621	0.00449921	-0.643193	0.00227653	-0.0599322	0.000311821
I35_RS05545	LacI family transcriptional regulator		K	BCAL1117	LacI family regulatory protein		1188978	1190003	1026	-	CDS	42	61	31	22	0.0409454	0.0594639	0.0302242	0.0214522	0.00310423	0.0075085	0.00317321	0.00238607	1.27429	-0.00440427	0.0317069	-6.89786e-05	0.652997	-0.00223662	-0.379602	0.000718166
I35_RS05550	dehydrogenase		IQ	BCAL1205	short chain dehydrogenase		1190792	1191778	987	-	CDS	65	20	17	30	0.0658663	0.0202736	0.017234	0.0304053	0.00499358	0.00255994	0.00180939	0.00338188	-0.963966	0.00243364	-1.46457	0.00318419	-1.21427	0.00280892	-0.562247	0.0016117
I35_RS05555	alcohol dehydrogenase		C	BCAL1207	dehydrogenase		1191933	1192937	1005	-	CDS	28	46	71	20	0.0278706	0.0457811	0.0706567	0.0199104	0.00211298	0.00578077	0.00741819	0.00221458	1.45198	-0.00366779	1.81179	-0.00530521	1.63188	-0.0044865	0.0677504	-0.000101595
I35_RS05560	membrane protein		S	BCAL1208	hypothetical protein		1193041	1193469	429	-	CDS	5	14	0	0	0.0116783	0.0326573	2.331e-05	2.331e-05	0.000885379	0.00412364	2.4473e-06	2.5927e-06	2.21955	-0.00323826	-8.49896	0.000882932	-3.13971	-0.00117766	-8.4157	0.000882787
I35_RS05565	12-oxophytodienoate reductase		C	BCAL1209	flavin oxidoreductase/NADH oxidase family protein	morB	1193527	1194648	1122	-	CDS	57	7	7	23	0.0508111	0.00624777	0.00624777	0.020508	0.00385218	0.000788905	0.000655949	0.00228104	-2.28775	0.00306328	-2.55402	0.00319624	-2.42089	0.00312976	-0.755983	0.00157114
I35_RS05570	LysR family transcriptional regulator		K	BCAL1210	LysR family regulatory protein		1194805	1195704	900	+	CDS	85	35	22	44	0.0944556	0.0389	0.0244556	0.0489	0.00716105	0.0049119	0.00256757	0.005439	-0.543891	0.00224915	-1.47977	0.00459348	-1.01183	0.00342131	-0.39683	0.00172205
I35_RS05575	Asp/Glu/hydantoin racemase		S	BCAL1211	hypothetical protein		1195854	1196480	627	+	CDS	91	62	41	49	0.145152	0.0988995	0.0654067	0.0781659	0.0110045	0.012488	0.006867	0.00869415	0.182451	-0.00148352	-0.680343	0.00413751	-0.248946	0.001327	-0.339978	0.00231036
I35_RS05580	2-oxoisovalerate dehydrogenase subunit alpha		C	BCAL1212	2-oxoisovalerate dehydrogenase subunit alpha	bkdA1	1196887	1198119	1233	+	CDS	89	88	37	57	0.0721898	0.0713788	0.0300162	0.0462368	0.00547299	0.00901298	0.00315138	0.00514278	0.719675	-0.00353999	-0.796346	0.00232161	-0.0383356	-0.000609189	-0.0897812	0.000330211
I35_RS05585	2-oxoisovalerate dehydrogenase		C	BCAL1213	2-oxoisovalerate dehydrogenase subunit beta	bkdA2	1198122	1199162	1041	+	CDS	60	27	27	37	0.0576465	0.0259462	0.0259462	0.0355524	0.00437041	0.00327622	0.00272407	0.00395438	-0.415734	0.00109418	-0.682003	0.00164634	-0.548869	0.00137026	-0.144317	0.000416028
I35_RS05590	branched-chain alpha-keto acid dehydrogenase subunit E2		C	BCAL1214	branched-chain alpha-keto acid dehydrogenase subunit E2	bkdB	1199164	1200477	1314	+	CDS	58	24	61	29	0.0441476	0.0182725	0.0464307	0.0220776	0.00334701	0.00230726	0.00487473	0.00245563	-0.536691	0.00103975	0.54245	-0.00152772	0.00287952	-0.000243987	-0.44678	0.00089138
I35_RS05595	dihydrolipoamide dehydrogenase		C	BCAL1215	dihydrolipoamide dehydrogenase	lpdV	1200482	1201873	1392	+	CDS	130	26	27	89	0.093398	0.0186853	0.0194037	0.063944	0.00708087	0.00235939	0.00203718	0.00711229	-1.58551	0.00472147	-1.79735	0.00504369	-1.69143	0.00488258	0.00638797	-3.14222e-05
I35_RS05600	NAD-dependent dehydratase		GM	BCAL1216	hypothetical protein		1202190	1202819	630	+	CDS	28	15	11	23	0.0444603	0.0238254	0.0174762	0.0365238	0.00337071	0.00300843	0.00183481	0.00406243	-0.164043	0.000362283	-0.877421	0.0015359	-0.520732	0.000949091	0.26929	-0.00069172
I35_RS05605	LysR family transcriptional regulator		K	BCAL1217	LysR family regulatory protein		1202847	1203764	918	-	CDS	38	22	21	28	0.0414052	0.023976	0.0228867	0.030512	0.00313909	0.00302745	0.00240286	0.00339375	-0.0522449	0.000111644	-0.385597	0.000736235	-0.218921	0.000423939	0.112534	-0.000254661
I35_RS05610	agmatinase		E	BCAL1218	agmatinase	speB	1203893	1204861	969	+	CDS	82	93	13	38	0.0846336	0.0959856	0.0134262	0.039226	0.00641641	0.0121201	0.00140961	0.00436299	0.917561	-0.00570367	-2.18647	0.0050068	-0.634456	-0.000348434	-0.55645	0.00205342
I35_RS05615	acetyltransferase		K	BCAL1219	putative acetyltransferase		1204854	1205318	465	+	CDS	28	12	5	17	0.0602366	0.025828	0.0107742	0.0365806	0.00456677	0.00326129	0.00113117	0.00406875	-0.485731	0.00130548	-2.01335	0.0034356	-1.24954	0.00237054	-0.166588	0.000498017
I35_RS05620	sulfonate ABC transporter substrate-binding protein		F	BCAL1220	putative transport-related membrane protein		1205823	1207253	1431	+	CDS	64	56	28	36	0.044731	0.0391405	0.0195737	0.0251642	0.00339123	0.00494226	0.00205503	0.00279894	0.543362	-0.00155103	-0.722649	0.0013362	-0.0896435	-0.000107415	-0.276928	0.000592291
I35_RS05625	porin		M	BCAL1221	putative porin		1207410	1208480	1071	+	CDS	54	15	5	48	0.0504295	0.0140149	0.00467787	0.0448273	0.00382326	0.00176966	0.000491126	0.004986	-1.11133	0.00205359	-2.96064	0.00333213	-2.03598	0.00269286	0.38308	-0.00116274
I35_RS05630	LysR family transcriptional regulator		K	BCAL1222	LysR family regulatory protein		1208539	1209495	957	-	CDS	77	80	71	46	0.0804702	0.083605	0.0742006	0.0480773	0.00610076	0.0105568	0.00779026	0.00534749	0.79111	-0.00445603	0.352683	-0.0016895	0.571896	-0.00307276	-0.190127	0.00075327
I35_RS05635	LysR family transcriptional regulator		EGP	BCAL1223	major facilitator superfamily protein		1209686	1210996	1311	+	CDS	83	56	152	61	0.0633181	0.0427231	0.11595	0.046537	0.00480039	0.00539464	0.0121735	0.00517617	0.168374	-0.000594247	1.34252	-0.00737307	0.755445	-0.00398366	0.108732	-0.000375775
I35_RS05640	allantoate amidohydrolase		E	BCAL1224	allantoate amidohydrolase		1211028	1212299	1272	+	CDS	63	41	81	46	0.0495362	0.0322406	0.0636871	0.0361714	0.00375553	0.00407101	0.00668646	0.00402323	0.11637	-0.000315479	0.832225	-0.00293093	0.474298	-0.0016232	0.0993379	-0.000267701
I35_RS05645	acetylpolyamine aminohydrolase		BQ	BCAL1225	putative aminohydrolase		1212323	1213345	1023	+	CDS	74	70	69	76	0.072346	0.068436	0.0674585	0.0743011	0.00548484	0.0086414	0.00708241	0.00826428	0.655816	-0.00315656	0.368791	-0.00159757	0.512304	-0.00237707	0.59144	-0.00277944
I35_RS05650	MFS transporter		EGP	BCAL1226	major facilitator superfamily protein		1213452	1214657	1206	-	CDS	135	46	110	92	0.111949	0.0381509	0.0912189	0.0762935	0.00848726	0.00481731	0.009577	0.00848589	-0.817072	0.00366995	0.174275	-0.00108974	-0.321399	0.00129011	-0.000232469	1.36749e-06
I35_RS05655	LysR family transcriptional regulator		K	BCAL1227	LysR family regulatory protein		1215411	1216322	912	-	CDS	109	22	111	59	0.119529	0.0241338	0.121721	0.0647039	0.00906192	0.00304737	0.0127794	0.00719682	-1.57225	0.00601456	0.495935	-0.00371752	-0.53816	0.00114852	-0.332458	0.0018651
I35_RS05660	serine dehydratase		E	BCAL1228	putative L-serine dehydratase		1216483	1217403	921	+	CDS	125	40	67	84	0.135733	0.0434419	0.0727579	0.0912161	0.0102904	0.0054854	0.00763879	0.0101457	-0.907636	0.00480504	-0.429889	0.00265165	-0.668763	0.00372835	-0.0204393	0.000144761
I35_RS05665	hypothetical protein		S	BCAL1229	putative lipoprotein		1217653	1218849	1197	-	CDS	107	15	152	75	0.0893985	0.0125397	0.126992	0.062665	0.00677765	0.00158338	0.0133328	0.00697003	-2.09777	0.00519427	0.976127	-0.00655519	-0.560824	-0.00068046	0.0403805	-0.000192384
I35_RS05670	LysR family transcriptional regulator		K	BCAL1230	LysR family regulatory protein		1218967	1219860	894	-	CDS	82	47	46	40	0.0917338	0.0525839	0.0514653	0.0447539	0.0069547	0.00663976	0.0054033	0.00497784	-0.0668572	0.00031494	-0.364146	0.00155139	-0.215502	0.000933167	-0.482468	0.00197686
I35_RS05675	membrane protein		P	BCAL1231	hypothetical protein		1219971	1220726	756	+	CDS	67	17	117	27	0.0886376	0.0225	0.154775	0.0357275	0.00671996	0.00284107	0.0162497	0.00397386	-1.24202	0.00387889	1.27389	-0.00952975	0.0159357	-0.00282543	-0.757912	0.0027461
I35_RS05680	hypothetical protein		S	BCAL1232	hypothetical protein		1220817	1221119	303	+	CDS	20	16	18	15	0.0660396	0.0528383	0.0594389	0.049538	0.00500672	0.00667188	0.00624045	0.00550995	0.414227	-0.00166516	0.317783	-0.00123373	0.366005	-0.00144944	0.138174	-0.000503232
I35_RS05685	heat-shock protein		O	BCAL1233	putative heat shock Hsp20-related protein		1221230	1221640	411	-	CDS	22	1	12	19	0.0535523	0.00245742	0.0292214	0.046253	0.00406001	0.000310298	0.00306793	0.00514458	-3.70976	0.00374971	-0.404217	0.000992078	-2.05699	0.0023709	0.341571	-0.00108457
I35_RS05690	heat-shock protein Hsp20		O	BCAL1234	putative heat shock protein		1221657	1222094	438	-	CDS	17	3	50	12	0.0388356	0.00687215	0.114178	0.0274201	0.00294428	0.000867745	0.0119875	0.00304985	-1.76257	0.00207654	2.02554	-0.00904318	0.131483	-0.00348332	0.0508242	-0.000105572
I35_RS05695	3-hydroxyacyl-CoA dehydrogenase		I	BCAL1235	putative 3-hydroxyacyl-CoA dehydrogenase		1222341	1223258	918	+	CDS	137	88	30	81	0.149248	0.0958715	0.0326906	0.0882462	0.0113151	0.0121057	0.00343216	0.00981535	0.0974332	-0.000790567	-1.72106	0.00788294	-0.811813	0.00354619	-0.205138	0.00149975
I35_RS05700	hypothetical protein		S	BCAL1236	hypothetical protein		1223272	1223553	282	-	CDS	44	9	22	20	0.156064	0.0319504	0.0780496	0.0709574	0.0118318	0.00403436	0.00819437	0.00789238	-1.55226	0.00779745	-0.529966	0.00363744	-1.04111	0.00571744	-0.584139	0.00393943
I35_RS05705	LysR family transcriptional regulator		K	BCAL1237	LysR family regulatory protein		1223714	1224562	849	-	CDS	99	117	61	59	0.11662	0.137821	0.071861	0.0695053	0.00884139	0.0174026	0.00754463	0.00773086	0.976961	-0.00856124	-0.228822	0.00129676	0.374069	-0.00363224	-0.193644	0.00111053
I35_RS05710	malonate transporter MadL subunit		S	BCAL1238	putative malonate transport-related system membrane protein		1224891	1225286	396	+	CDS	35	6	5	23	0.0884091	0.0151768	0.0126515	0.0581061	0.00670264	0.00191637	0.00132827	0.00646296	-1.80636	0.00478627	-2.33518	0.00537437	-2.07077	0.00508032	-0.0525349	0.000239682
I35_RS05715	malonate transporter		S	BCAL1239	putative malonate transport-related system membrane protein		1225298	1226065	768	+	CDS	102	86	81	51	0.132826	0.111992	0.105482	0.0664193	0.01007	0.0141412	0.0110744	0.00738761	0.489841	-0.00407121	0.137167	-0.00100442	0.313504	-0.00253782	-0.446887	0.00268241
I35_RS05720	malonate decarboxylase subunit alpha		I	BCAL1240	putative malonate decarboxylase alpha-subunit		1226199	1227845	1647	+	CDS	237	167	123	129	0.143904	0.101403	0.0746873	0.0783303	0.0109099	0.0128041	0.00784136	0.00871244	0.230962	-0.00189415	-0.476466	0.00306857	-0.122752	0.000587211	-0.324494	0.00219749
I35_RS05725	malonate decarboxylase subunit delta		C	BCAL1241	malonate decarboxylase subunit delta		1227856	1228170	315	+	CDS	24	11	21	11	0.0762222	0.0349524	0.0666984	0.0349524	0.00577871	0.00441343	0.00700261	0.00388765	-0.388846	0.00136528	0.277147	-0.00122391	-0.0558495	7.06841e-05	-0.57185	0.00189106
I35_RS05730	malonate decarboxylase subunit beta		I	BCAL1242	malonate decarboxylase subunit beta		1228167	1229102	936	+	CDS	61	26	82	50	0.0651816	0.0277885	0.0876175	0.0534295	0.00494167	0.00350884	0.00919889	0.0059428	-0.494004	0.00143283	0.89646	-0.00425722	0.201228	-0.00141219	0.266142	-0.00100112
I35_RS05735	malonate decarboxylase subunit gamma		I	BCAL1243	putative malonate decarboxylase gamma-subunit		1229089	1229796	708	+	CDS	59	121	57	41	0.0833475	0.170918	0.0805226	0.0579237	0.0063189	0.0215818	0.008454	0.00644268	1.77207	-0.0152629	0.419962	-0.00213511	1.09602	-0.008699	0.0279875	-0.00012378
I35_RS05740	phosphoribosyl-dephospho-CoA transferase		H	BCAL1244	phosphoribosyl-dephospho-CoA transferase		1229783	1230451	669	+	CDS	44	57	133	29	0.0657848	0.0852167	0.198819	0.0433632	0.0049874	0.0107603	0.0208739	0.00482316	1.10936	-0.0057729	2.06534	-0.0158865	1.58735	-0.0108297	-0.0483098	0.000164242
I35_RS05745	triphosphoribosyl-dephospho-CoA synthase		H	BCAL1245	putative coenzyme-A synthase		1230448	1231314	867	+	CDS	59	42	22	44	0.0680623	0.0484544	0.0253864	0.0507612	0.00516007	0.00611833	0.0026653	0.00564602	0.245748	-0.000958264	-0.953094	0.00249477	-0.353673	0.000768254	0.129843	-0.000485948
I35_RS05750	ACP S-malonyltransferase		I	BCAL1246	putative malonyl CoA-acyl carrier protein transacylase		1231311	1232243	933	+	CDS	98	20	46	57	0.105048	0.0214469	0.049314	0.061104	0.00796412	0.0027081	0.00517744	0.00679641	-1.55623	0.00525602	-0.621275	0.00278668	-1.08875	0.00402135	-0.228743	0.00116771
I35_RS05755	hypothetical protein		I	BCAL1247	hypothetical protein		1232360	1232881	522	+	CDS	58	27	83	47	0.11113	0.0517433	0.159023	0.0900575	0.00842522	0.00653362	0.0166957	0.0100168	-0.366833	0.00189161	0.98669	-0.00827047	0.309928	-0.00318943	0.249637	-0.00159159
I35_RS05760	phosphoribosyl transferase		S	BCAL1248	putative phosphoribosyl transferase protein		1233007	1233654	648	+	CDS	77	74	27	37	0.118843	0.114213	0.0416821	0.0571142	0.00900992	0.0144216	0.00437617	0.00635264	0.678649	-0.00541173	-1.04185	0.00463375	-0.181598	-0.000388986	-0.504159	0.00265729
I35_RS05765	esterase		I	BCAL1249	putative PHB depolymerase		1233662	1234879	1218	-	CDS	132	46	64	108	0.108383	0.037775	0.0525534	0.0886782	0.00821691	0.00476985	0.00551754	0.0098634	-0.784653	0.00344706	-0.574572	0.00269937	-0.679612	0.00307322	0.263489	-0.00164649
I35_RS05770	glutathione S-transferase		O	BCAL1250	putative glutathione S-transferase		1235052	1235681	630	+	CDS	88	58	54	73	0.139698	0.0920794	0.0857302	0.115889	0.0105911	0.0116268	0.00900074	0.01289	0.134609	-0.00103576	-0.234735	0.00159034	-0.0500628	0.000277293	0.283398	-0.00229888
I35_RS05775	hypothetical protein		S	BCAL1251	hypothetical protein		1235854	1236060	207	+	CDS	9	13	3	13	0.0435266	0.0628502	0.0145411	0.0628502	0.00329992	0.00793609	0.00152665	0.00699064	1.266	-0.00463617	-1.11206	0.00177327	0.0769697	-0.00143145	1.08299	-0.00369072
I35_RS05780	MFS transporter		EGP	BCAL1252	putative proline/betaine transporter		1236171	1237661	1491	-	CDS	260	163	137	185	0.174386	0.109329	0.0918913	0.124085	0.0132209	0.013805	0.0096476	0.0138015	0.0623683	-0.00058408	-0.45458	0.00357331	-0.196106	0.00149462	0.0620074	-0.000580626
I35_RS05785	membrane protein		S	BCAL1253	hypothetical protein		1238202	1238534	333	+	CDS	77	59	71	56	0.231261	0.177207	0.213243	0.168198	0.0175328	0.0223759	0.0223882	0.0187082	0.351889	-0.0048431	0.352683	-0.00485541	0.352286	-0.00484925	0.0936099	-0.00117534
I35_RS05790	DNA polymerase III subunit epsilon		L	BCAL1254	DNA polymerase III subunit epsilon	dnaQ	1238562	1239296	735	-	CDS	8	0	7	6	0.010898	1.36054e-05	0.00953741	0.00817687	0.000826217	1.71796e-06	0.00100133	0.000909488	-8.90968	0.000824499	0.277318	-0.000175108	-4.31618	0.000324695	0.138534	-8.32711e-05
I35_RS05795	ribonuclease H	rnhA	L	BCAL1255	ribonuclease HI	rnhA	1239337	1239780	444	-	CDS	11	1	11	5	0.0247973	0.00227477	0.0247973	0.0112838	0.00187998	0.000287235	0.00260345	0.00125506	-2.71041	0.00159274	0.469706	-0.000723468	-1.12035	0.000434639	-0.582961	0.00062492
I35_RS05800	SAM-dependent methyltransferase		Q	BCAL1256	putative methyltransferase		1239777	1240589	813	-	CDS	8	2	7	10	0.0098524	0.00247232	0.00862239	0.0123124	0.000746949	0.00031218	0.000905257	0.00136947	-1.25863	0.000434769	0.277318	-0.000158308	-0.490657	0.00013823	0.874539	-0.000622524
I35_RS05805	hydroxyacylglutathione hydrolase		S	BCAL1257	putative gultathione hydrolase		1240608	1241444	837	+	CDS	144	95	63	116	0.172055	0.113513	0.0752808	0.138602	0.0130442	0.0143332	0.00790367	0.0154163	0.135957	-0.00128905	-0.72281	0.00514049	-0.293426	0.00192572	0.241051	-0.00237213
I35_RS05810	lytic transglycosylase		M	BCAL1258	putative exported transglycosylase protein		1241596	1243182	1587	+	CDS	238	154	154	121	0.149975	0.0970447	0.0970447	0.0762508	0.0113702	0.0122538	0.0101886	0.00848114	0.107977	-0.000883643	-0.158292	0.00118153	-0.0251576	0.000148943	-0.422925	0.00288904
I35_RS05815	membrane protein		P	BCAL1259	major facilitator superfamily protein		1243338	1244555	1218	+	CDS	225	120	170	127	0.184737	0.0985304	0.139581	0.104278	0.0140057	0.0124414	0.0146545	0.0115985	-0.17086	0.00156425	0.0653366	-0.000648869	-0.0527614	0.000457688	-0.272076	0.00240719
I35_RS05820	carbamoyl phosphate synthase small subunit		F	BCAL1260	carbamoyl phosphate synthase small subunit	carA	1244921	1246066	1146	+	CDS	6	0	2	0	0.00524433	8.726e-06	0.00175393	8.726e-06	0.000397593	1.10183e-06	0.000184143	9.70566e-07	-8.49525	0.000396491	-1.11046	0.00021345	-4.80285	0.00030497	-8.67825	0.000396623
I35_RS05825	leucine export protein LeuE		E	BCAL1261	leucine export protein LeuE		1246103	1246762	660	+	CDS	1	0	1	0	0.0015303	1.51515e-05	0.0015303	1.51515e-05	0.000116018	1.91318e-06	0.000160665	1.68526e-06	-5.92224	0.000114105	0.469706	-4.4647e-05	-2.72627	3.4729e-05	-6.10524	0.000114333
I35_RS05830	carbamoyl phosphate synthase large subunit	carB	F	BCAL1262	carbamoyl phosphate synthase large subunit	carB	1246812	1250066	3255	+	CDS	7	0	1	1	0.00215361	3.0722e-06	0.000310292	0.000310292	0.000163274	3.87926e-07	3.25773e-05	3.45128e-05	-8.7173	0.000162886	-2.32535	0.000130696	-5.52132	0.000146791	-2.24209	0.000128761
I35_RS05835	transcription elongation factor GreA		K	BCAL1263	transcription elongation factor GreA	greA	1250185	1250661	477	+	CDS	39	17	20	16	0.081782	0.0356604	0.0419497	0.0335639	0.00620021	0.00450283	0.00440426	0.00373321	-0.461486	0.00169738	-0.493417	0.00179595	-0.477451	0.00174667	-0.731899	0.002467
I35_RS05840	membrane protein		S	BCAL1264	hypothetical protein		1250676	1251134	459	+	CDS	59	66	16	29	0.128562	0.143813	0.0348802	0.0632026	0.0097468	0.0181592	0.00366204	0.00702983	0.8977	-0.0084124	-1.41228	0.00608475	-0.25729	-0.00116382	-0.471438	0.00271696
I35_RS05845	RNA-binding protein		J	BCAL1265	hypothetical protein		1251203	1251730	528	-	CDS	62	46	14	45	0.117443	0.0871402	0.0265341	0.0852462	0.00890383	0.0110032	0.00278579	0.00948167	0.305422	-0.00209934	-1.67634	0.00611804	-0.685458	0.00200935	0.0907159	-0.000577845
I35_RS05850	ribosomal RNA large subunit methyltransferase E		J	BCAL1266	putative ribosomal RNA large subunit methyltransferase		1251925	1252587	663	+	CDS	2	2	1	2	0.00303167	0.00303167	0.00152338	0.00303167	0.000229843	0.000382809	0.000159938	0.000337204	0.735975	-0.000152966	-0.523134	6.99048e-05	0.10642	-4.15305e-05	0.552971	-0.000107361
I35_RS05855	ATP-dependent metalloprotease		O	BCAL1267	FtsH endopeptidase	ftsH	1252754	1254652	1899	+	CDS	7	0	0	0	0.00369142	5.26593e-06	5.26593e-06	5.26593e-06	0.000279861	6.64928e-07	5.52866e-07	5.85713e-07	-8.7173	0.000279196	-8.98356	0.000279308	-8.85043	0.000279252	-8.9003	0.000279275
I35_RS05860	dihydropteroate synthase		H	BCAL1268	dihydropteroate synthase	folP	1254681	1255622	942	+	CDS	3	1	0	0	0.00319533	0.00107219	1.06157e-05	1.06157e-05	0.00024225	0.000135385	1.11453e-06	1.18075e-06	-0.839433	0.000106866	-7.76391	0.000241136	-4.30167	0.000174001	-7.68065	0.00024107
I35_RS05865	phosphoglucosamine mutase	glmM	G	BCAL1269	phosphoglucosamine mutase	glmM	1255650	1257005	1356	+	CDS	2	0	0	4	0.0014823	7.37463e-06	7.37463e-06	0.00295723	0.000112379	9.31193e-07	7.74257e-07	0.000328923	-6.91508	0.000111448	-7.18135	0.000111605	-7.04821	0.000111526	1.54938	-0.000216544
I35_RS05870	phosphate ABC transporter substrate-binding protein		P	BCAL1270	phosphate transport system substrate-binding exported periplasmic protein	pstS	1257447	1258481	1035	+	CDS	168	76	54	97	0.162329	0.0734396	0.0521836	0.0937295	0.0123068	0.00927321	0.00547871	0.0104252	-0.408311	0.00303355	-1.16754	0.00682805	-0.787927	0.0049308	-0.239371	0.00188152
I35_RS05875	phosphate transporter permease subunit PstC	pstC	P	BCAL1271	phosphate transporter permease subunit PstC	pstC	1258576	1259562	987	+	CDS	120	72	46	68	0.121591	0.0729585	0.046616	0.0689058	0.00921827	0.00921245	0.00489418	0.00766418	-0.000910469	5.81571e-06	-0.913429	0.00432409	-0.45717	0.00216495	-0.266365	0.00155409
I35_RS05880	phosphate transporter permease subunit PtsA	pstA	P	BCAL1272	phosphate transporter permease subunit PtsA	pstA	1259559	1260452	894	+	CDS	110	23	76	55	0.123054	0.0257383	0.0850224	0.0615324	0.00932918	0.00324996	0.00892643	0.00684406	-1.52133	0.00607922	-0.0636674	0.000402753	-0.792497	0.00324099	-0.446898	0.00248512
I35_RS05885	phosphate import ATP-binding protein PstB		P	BCAL1273	phosphate transporter ATP-binding protein	pstB	1260468	1261316	849	+	CDS	101	177	79	52	0.118975	0.208492	0.0930624	0.0612603	0.00901998	0.0263263	0.00977055	0.00681379	1.54531	-0.0173063	0.115315	-0.000750568	0.830311	-0.00902844	-0.404666	0.00220619
I35_RS05890	transcriptional regulator		P	BCAL1274	phosphate transport system-related protein		1261335	1262039	705	+	CDS	57	8	6	21	0.0808652	0.0113617	0.00852482	0.0298014	0.00613071	0.00143464	0.000895014	0.00331472	-2.09537	0.00469607	-2.77607	0.0052357	-2.43572	0.00496588	-0.887168	0.00281599
I35_RS05895	two-component system response regulator		K	BCAL1275	phosphate regulon two-component regulatory system response regulator protein	phoB	1262071	1262772	702	+	CDS	124	84	105	85	0.176652	0.119672	0.149587	0.121097	0.0133927	0.015111	0.015705	0.0134692	0.174151	-0.00171829	0.229776	-0.00231229	0.201964	-0.00201529	0.00821923	-7.65179e-05
I35_RS05900	sensor histidine kinase		T	BCAL1276	putative phosphate regulon two-component regulatory system sensor kinase protein		1262830	1264149	1320	+	CDS	100	44	114	67	0.0757652	0.0333409	0.0863712	0.0507652	0.00574405	0.00420995	0.00906804	0.00564645	-0.448266	0.0015341	0.658722	-0.00332399	0.105228	-0.000894944	-0.0247247	9.76021e-05
I35_RS05905	polyphosphate kinase		H	BCAL1277	polyphosphate kinase	ppk	1264237	1266300	2064	-	CDS	199	74	217	111	0.0964196	0.0358576	0.105141	0.0537839	0.00730995	0.00452773	0.0110386	0.00598222	-0.691074	0.00278222	0.594627	-0.00372867	-0.0482235	-0.000473226	-0.28918	0.00132773
I35_RS05910	exopolyphosphatase		FP	BCAL1278	putative exopolyphosphatase		1266580	1268094	1515	+	CDS	227	276	198	149	0.149842	0.182185	0.1307	0.0983564	0.0113601	0.0230044	0.0137221	0.0109399	1.01794	-0.0116444	0.272524	-0.00236197	0.645232	-0.00700317	-0.0543755	0.000420195
I35_RS05915	hypothetical protein		S	BCAL1279	hypothetical protein		1268201	1268641	441	-	CDS	98	16	26	42	0.222245	0.0363039	0.0589796	0.0952608	0.0168493	0.00458408	0.00619222	0.0105956	-1.87798	0.0122652	-1.44416	0.010657	-1.66107	0.0114611	-0.669225	0.0062537
I35_RS05920	tRNA-Pro		S				1268871	1268947	77	-	RNA	3	1	0	2	0.0390909	0.0131169	0.00012987	0.0261039	0.00296364	0.00165627	1.3635e-05	0.00290346	-0.839433	0.00130737	-7.76391	0.00295	-4.30167	0.00212868	-0.0295968	6.01793e-05
I35_RS05925	phosphohistidine phosphatase		T	BCAL1280	putative hydrolase		1269109	1269570	462	+	CDS	71	35	58	52	0.153701	0.0757792	0.125563	0.112576	0.0116527	0.00956863	0.0131827	0.0125215	-0.28428	0.00208407	0.177986	-0.00153004	-0.0531473	0.000277017	0.103738	-0.000868756
I35_RS05930	hypothetical protein		S	BCAL1281	hypothetical protein		1269742	1270548	807	+	CDS	137	54	73	86	0.169777	0.0669269	0.0904709	0.10658	0.0128715	0.00845085	0.00949846	0.0118546	-0.607008	0.00442061	-0.438409	0.00337299	-0.522708	0.0038968	-0.118734	0.0010169
I35_RS05935	hypothetical protein		S				1271063	1271245	183	+	CDS	31	13	20	22	0.169454	0.0710929	0.109344	0.120273	0.0128469	0.00897689	0.01148	0.0133776	-0.517138	0.00387005	-0.162306	0.00136697	-0.339722	0.00261851	0.0583968	-0.000530681
I35_RS05940	MATE family efflux transporter		V	BCAL1285	MATE family transporter protein		1271265	1272644	1380	-	CDS	337	204	195	238	0.24421	0.147833	0.141312	0.172471	0.0185145	0.0186669	0.0148362	0.0191834	0.0118235	-0.000152357	-0.319537	0.00367834	-0.153857	0.00176299	0.051202	-0.00066889
I35_RS05945	hypothetical protein		S	BCAL1286	hypothetical protein		1272655	1272978	324	-	CDS	79	82	71	66	0.243858	0.253117	0.219167	0.203735	0.0184878	0.0319611	0.0230101	0.0226608	0.78974	-0.0134732	0.315693	-0.0045223	0.552716	-0.00899777	0.293621	-0.00417293
I35_RS05950	AMP-dependent synthetase		I	BCAL1287	putative acetyl-CoA synthetase		1273051	1274670	1620	-	CDS	244	71	180	160	0.150623	0.0438333	0.111117	0.0987716	0.0114194	0.00553483	0.0116661	0.0109861	-1.04487	0.00588453	0.0308429	-0.000246759	-0.507014	0.00281888	-0.055807	0.000433294
I35_RS05955	peptidase M23		DM	BCAL1288	family M23 peptidase		1275039	1275731	693	-	CDS	121	39	70	79	0.174618	0.0562915	0.101025	0.114012	0.0132384	0.00710791	0.0106065	0.0126812	-0.897235	0.00613053	-0.319787	0.00263196	-0.608511	0.00438125	-0.0620479	0.000557293
I35_RS05960	aldose 1-epimerase		G	BCAL1289	aldose 1-epimerase		1275864	1276775	912	-	CDS	135	221	82	78	0.148037	0.242336	0.0899232	0.0855373	0.0112233	0.0305997	0.00944097	0.00951405	1.44702	-0.0193764	-0.249488	0.00178232	0.598766	-0.00879703	-0.238364	0.00170924
I35_RS05965	UDP pyrophosphate phosphatase		V	BCAL1290	undecaprenyl pyrophosphate phosphatase		1277255	1278085	831	+	CDS	183	90	43	105	0.220229	0.108315	0.0517569	0.126366	0.0166964	0.0136769	0.00543392	0.0140553	-0.28779	0.00301945	-1.61947	0.0112625	-0.953631	0.00714096	-0.248425	0.00264112
I35_RS05970	tRNA-Arg		S				1278266	1278342	77	+	RNA	4	8	7	4	0.0520779	0.104026	0.091039	0.0520779	0.00394823	0.0131353	0.00955811	0.00579247	1.73417	-0.00918711	1.27552	-0.00560988	1.50485	-0.00739849	0.552971	-0.00184424
I35_RS05975	hypothetical protein		S	BCAL1291	hypothetical protein		1278945	1279322	378	+	CDS	112	64	109	71	0.296323	0.169339	0.288386	0.187857	0.0224654	0.0213824	0.0302774	0.0208948	-0.0712833	0.00108303	0.430539	-0.00781205	0.179628	-0.00336451	-0.104562	0.00157062
I35_RS05980	hypothetical protein		S	BCAL1292	hypothetical protein		1279347	1279919	573	+	CDS	144	164	144	153	0.251326	0.28623	0.251326	0.267033	0.019054	0.0361423	0.0263866	0.0297013	0.92359	-0.0170882	0.469706	-0.00733251	0.696648	-0.0122104	0.640428	-0.0106472
I35_RS05985	type VI secretion protein		S	BCAL1293	hypothetical protein		1279921	1281798	1878	-	CDS	381	255	243	267	0.202881	0.135788	0.129398	0.142178	0.0153812	0.0171459	0.0135854	0.015814	0.1567	-0.00176475	-0.179107	0.00179576	-0.0112035	1.55052e-05	0.0400361	-0.00043282
I35_RS05990	type IV secretion protein Rhs		M	BCAL1294	hypothetical protein		1281938	1284049	2112	+	CDS	501	229	302	324	0.237221	0.108433	0.142997	0.153414	0.0179846	0.0136918	0.0150132	0.0170637	-0.393454	0.00429284	-0.260537	0.00297147	-0.326995	0.00363216	-0.0758298	0.000920881
I35_RS06000	VgrG protein		M	BCAL1296	hypothetical protein		1285017	1286528	1512	+	CDS	246	233	151	165	0.162705	0.154107	0.0998743	0.109134	0.0123353	0.0194591	0.0104857	0.0121386	0.65765	-0.00712377	-0.234367	0.00184958	0.211642	-0.0026371	-0.0231923	0.000196713
I35_RS06005	ankryin		S	BCAL1297	hypothetical protein		1286639	1287436	798	+	CDS	40	1	3	11	0.0501378	0.00126566	0.00377193	0.013797	0.00380115	0.000159815	0.000396012	0.0015346	-4.57196	0.00364133	-3.26282	0.00340513	-3.91739	0.00352323	-1.30857	0.00226655
I35_RS06015	hypothetical protein		U				1288181	1288546	366	+	CDS	76	57	81	55	0.207678	0.155765	0.221339	0.150301	0.0157449	0.0196684	0.0232382	0.0167175	0.321001	-0.00392357	0.561617	-0.00749333	0.441309	-0.00570845	0.0864759	-0.000972613
I35_RS06030	hypothetical protein		S				1292817	1293044	228	+	CDS	82	72	41	66	0.359693	0.315833	0.179868	0.289518	0.0272697	0.0398802	0.0188842	0.0322021	0.548372	-0.0126105	-0.530118	0.00838549	0.00912724	-0.00211249	0.239856	-0.00493241
I35_RS06035	transcriptional regulator		K	BCAL1318	putative nitrate regulatory protein		1293997	1295352	1356	+	CDS	95	29	31	90	0.0700664	0.0213938	0.0228687	0.0663791	0.00531201	0.00270139	0.00240097	0.00738314	-0.975554	0.00261061	-1.14564	0.00291104	-1.0606	0.00276083	0.474977	-0.00207113
I35_RS06040	formate transporter		P	BCAL1319	putative formate/nitrate transporter		1295686	1296528	843	+	CDS	61	64	29	41	0.0723725	0.0759312	0.0344128	0.0486477	0.00548684	0.00958782	0.00361297	0.00541093	0.805227	-0.00410098	-0.602789	0.00187387	0.101219	-0.00111355	-0.0200988	7.59094e-05
I35_RS06045	cation-binding protein		S	BCAL1320	hypothetical protein		1297129	1297689	561	+	CDS	27	25	36	24	0.0481462	0.0445811	0.0641889	0.0427986	0.00365015	0.00562925	0.00673915	0.00476035	0.624986	-0.0019791	0.88461	-0.003089	0.754798	-0.00253405	0.383113	-0.0011102
I35_RS06050	glucosamine--fructose-6-phosphate aminotransferase		M	BCAL1321	glucosamine--fructose-6-phosphate aminotransferase	glmS3	1297986	1299803	1818	-	CDS	116	94	53	62	0.0638119	0.0517107	0.0291584	0.0341089	0.00483783	0.0065295	0.00306132	0.00379383	0.432612	-0.00169167	-0.660207	0.00177651	-0.113797	4.24215e-05	-0.350705	0.001044
I35_RS06055	hypothetical protein		S	BCAL1322	hypothetical protein		1299853	1300941	1089	-	CDS	42	5	21	27	0.0385767	0.00460055	0.0192929	0.0248026	0.00292465	0.000580911	0.00202555	0.00275871	-2.33188	0.00234374	-0.52995	0.0008991	-1.43091	0.00162142	-0.0842679	0.000165936
I35_RS06060	membrane protein		G	BCAL1323	putative outer membrane protein		1301034	1303172	2139	-	CDS	137	29	71	80	0.0640533	0.0135624	0.0331978	0.0374053	0.00485613	0.00171252	0.00348541	0.00416048	-1.50368	0.00314361	-0.478481	0.00137073	-0.991082	0.00225717	-0.223058	0.000695652
I35_RS06065	membrane protein		S	BCAL1324	hypothetical protein		1303506	1304276	771	-	CDS	41	12	0	21	0.0531907	0.0155772	1.29702e-05	0.0272503	0.00403259	0.00196693	1.36173e-06	0.00303097	-1.03576	0.00206567	-11.5321	0.00403123	-6.28391	0.00304845	-0.411928	0.00100162
I35_RS06070	hypothetical protein		S	BCAL1325	hypothetical protein		1304290	1305303	1014	-	CDS	42	26	32	26	0.04143	0.0256509	0.031568	0.0256509	0.00314097	0.00323893	0.0033143	0.00285307	0.0443086	-9.79633e-05	0.077496	-0.000173335	0.0609023	-0.000135649	-0.138695	0.0002879
I35_RS06075	hypothetical protein		S	BCAL1326	hypothetical protein		1305314	1306309	996	-	CDS	24	8	3	24	0.0241064	0.00804217	0.00302209	0.0241064	0.0018276	0.00101548	0.000317287	0.00268128	-0.847786	0.00081212	-2.52609	0.00151032	-1.68694	0.00116122	0.552971	-0.000853681
I35_RS06080	glycosyl transferase		M	BCAL1327	putative glycosyltransferase		1306313	1307875	1563	-	CDS	100	19	43	42	0.0639859	0.0121625	0.0275176	0.0268778	0.00485102	0.00153576	0.00288905	0.00298953	-1.65934	0.00331527	-0.747694	0.00196197	-1.20352	0.00263862	-0.698368	0.00186149
I35_RS06085	UDP-N-acetylglucosamine 2-epimerase		M	BCAL1328	UDP-N-acetylglucosamine 2-epimerase	wecB	1309054	1310271	1218	+	CDS	58	41	17	27	0.0476273	0.03367	0.0139655	0.0221757	0.00361081	0.0042515	0.00146623	0.00246653	0.235649	-0.000640689	-1.30021	0.00214458	-0.532282	0.000751946	-0.549837	0.00114427
I35_RS06090	alcohol dehydrogenase		C	BCAL1329	putative dehydrogenase		1310570	1311580	1011	+	CDS	50	19	22	27	0.0494659	0.0188032	0.0217705	0.0267161	0.0037502	0.00237427	0.00228567	0.00297155	-0.659483	0.00137593	-0.714351	0.00146453	-0.686917	0.00142023	-0.335752	0.00077865
I35_RS06095	(2Fe-2S)-binding protein		C	BCAL1330	2Fe-2S ferredoxin		1311932	1312393	462	+	CDS	52	19	4	31	0.112576	0.0411472	0.00867965	0.0671212	0.00853481	0.00519565	0.00091127	0.00746569	-0.716056	0.00333916	-3.22741	0.00762354	-1.97173	0.00548135	-0.193084	0.00106912
I35_RS06100	acylaldehyde oxidase		C	BCAL1331	putative aldehyde dehydrogenase		1312390	1314714	2325	+	CDS	145	34	61	86	0.0623699	0.014628	0.0262409	0.0369935	0.00472851	0.00184707	0.00275501	0.00411468	-1.35615	0.00288144	-0.779329	0.0019735	-1.06774	0.00242747	-0.200605	0.000613828
I35_RS06105	membrane protein		G	BCAL1332	aldolase II superfamily protein		1314788	1315555	768	+	CDS	53	22	50	23	0.0690234	0.0286589	0.0651172	0.0299609	0.00523294	0.00361875	0.0068366	0.00333246	-0.53213	0.00161419	0.385658	-0.00160366	-0.0732361	5.26299e-06	-0.651032	0.00190047
I35_RS06110	acyl-CoA dehydrogenase		C	BCAL1333	putative Acyl-CoA dehydrogenase		1315665	1317494	1830	+	CDS	129	65	131	100	0.0704973	0.0355246	0.0715902	0.0546503	0.00534467	0.00448568	0.00751619	0.00607858	-0.252774	0.000858991	0.4919	-0.00217152	0.119563	-0.000656264	0.185633	-0.000733907
I35_RS06115	NADPH:quinone oxidoreductase		C	BCAL1334	putative dehydrogenase		1317634	1318614	981	+	CDS	30	37	15	25	0.0305912	0.0377268	0.0153007	0.0254944	0.00231924	0.00476376	0.00160641	0.00283566	1.03845	-0.00244452	-0.529813	0.000712832	0.254317	-0.000865842	0.290033	-0.000516421
I35_RS06120	PadR family transcriptional regulator		K	BCAL1335	PadR family regulatory protein		1318774	1319340	567	-	CDS	16	33	43	12	0.0282363	0.0582187	0.0758554	0.0211817	0.00214071	0.00735126	0.00796399	0.00235597	1.7799	-0.00521056	1.8954	-0.00582329	1.83765	-0.00551692	0.138234	-0.000215263
I35_RS06125	2,4-dienoyl-CoA reductase	fadH	C	BCAL1336	putative 2,4-dienoyl-CoA reductase	fadH	1319492	1321516	2025	+	CDS	113	98	87	63	0.0558074	0.0484	0.0429679	0.031116	0.00423098	0.00611146	0.00451117	0.00346094	0.530525	-0.00188048	0.0925088	-0.000280187	0.311517	-0.00108033	-0.289826	0.000770036
I35_RS06130	polyketide cyclase		S	BCAL1337	hypothetical protein		1321564	1322004	441	+	CDS	6	2	2	14	0.0136281	0.00455782	0.00455782	0.0317687	0.0010332	0.000575515	0.000478522	0.00353354	-0.844195	0.000457686	-1.11046	0.000554679	-0.977329	0.000506182	1.77399	-0.00250033
I35_RS06135	dipeptidyl aminopeptidase		I	BCAL1338	hypothetical protein		1322050	1323117	1068	-	CDS	72	49	28	31	0.0674251	0.0458895	0.0262266	0.0290356	0.00511176	0.00579446	0.00275351	0.00322954	0.180854	-0.000682699	-0.892549	0.00235825	-0.355848	0.000837776	-0.662493	0.00188222
I35_RS06140	3-(3-hydroxyphenyl)propionate hydroxylase		CH	BCAL1339	3-(3-hydroxyphenyl)propionate hydroxylase	mhpA	1323131	1324789	1659	-	CDS	118	37	56	62	0.0711332	0.0223086	0.0337613	0.0373779	0.00539289	0.0028169	0.00354457	0.00415743	-0.936947	0.00257598	-0.605447	0.00184832	-0.771197	0.00221215	-0.375365	0.00123546
I35_RS06145	maleylacetate reductase		C	BCAL1340	putative maleylacetate reductase	tftE	1324841	1325908	1068	-	CDS	86	13	30	49	0.0805337	0.0121816	0.0280993	0.0458895	0.00610558	0.00153817	0.00295012	0.00510415	-1.98891	0.0045674	-1.04935	0.00315546	-1.51913	0.00386143	-0.258457	0.00100143
I35_RS06150	stress responsive protein		S	BCAL1341	hypothetical protein		1325916	1326218	303	-	CDS	17	4	17	6	0.0561386	0.0132343	0.0561386	0.019835	0.00425609	0.0016711	0.00589395	0.00220618	-1.34873	0.00258499	0.469706	-0.00163786	-0.439514	0.000473567	-0.947975	0.0020499
I35_RS06155	6-chlorohydroxyquinol-1,2-dioxygenase		Q	BCAL1342	putative hydroxyquinol 1,2-dioxygenase		1326215	1327096	882	-	CDS	46	12	19	16	0.0521655	0.0136168	0.0215533	0.0181519	0.00395487	0.00171939	0.00226286	0.00201898	-1.20174	0.00223549	-0.805483	0.00169201	-1.00361	0.00196375	-0.970003	0.00193589
I35_RS06160	LysR family transcriptional regulator		K	BCAL1343	LysR family regulatory protein		1327216	1328139	924	+	CDS	67	3	32	21	0.0725216	0.00325758	0.0346429	0.0227381	0.00549815	0.000411333	0.00363713	0.00252909	-3.74057	0.00508682	-0.596148	0.00186102	-2.16836	0.00347392	-1.12033	0.00296906
I35_RS06165	phenol degradation protein		C	BCAL1344	hypothetical protein		1328301	1329209	909	+	CDS	45	6	21	20	0.049516	0.00661166	0.0231133	0.0220132	0.003754	0.000834853	0.00242665	0.00244846	-2.16883	0.00291915	-0.629463	0.00132735	-1.39915	0.00212325	-0.616553	0.00130554
I35_RS06170	TonB-dependent receptor		P	BCAL1345	putative TonB-dependent siderophore receptor		1329468	1331558	2091	+	CDS	131	67	51	73	0.0626542	0.0320469	0.024395	0.0349163	0.00475006	0.00404655	0.00256121	0.00388363	-0.231254	0.000703511	-0.891119	0.00218885	-0.561186	0.00144618	-0.29054	0.00086643
I35_RS06175	histidinol phosphatase		P	BCAL1346	putative Fe uptake system ATP-binding protein		1331570	1332355	786	+	CDS	52	5	11	17	0.0661705	0.00637405	0.0140076	0.0216412	0.00501664	0.000804849	0.00147065	0.00240709	-2.63993	0.00421179	-1.77027	0.00354599	-2.2051	0.00387889	-1.05943	0.00260956
I35_RS06180	iron ABC transporter substrate-binding protein		P	BCAL1347	putative Fe uptake system extracellular binding protein		1332352	1333341	990	+	CDS	73	30	26	37	0.0737475	0.0303131	0.0262727	0.0373838	0.00559109	0.00382763	0.00275835	0.00415809	-0.546676	0.00176345	-1.01932	0.00283273	-0.782999	0.00229809	-0.427208	0.001433
I35_RS06185	ABC transporter permease		P	BCAL1348	FecCD-family membrane transporter protein		1333338	1334378	1041	+	CDS	73	35	58	30	0.0701345	0.0336311	0.0557253	0.028828	0.00531717	0.0042466	0.00585055	0.00320645	-0.324352	0.00107057	0.137914	-0.00053338	-0.0932192	0.000268597	-0.72968	0.00211072
I35_RS06190	two-component system sensor histidine kinase		T	BCAL1349	two-component regulatory system, sensor kinase protein		1334425	1335810	1386	-	CDS	102	86	141	92	0.0736003	0.0620563	0.101739	0.0663853	0.00557993	0.00783583	0.0106815	0.00738383	0.489841	-0.00225591	0.936793	-0.00510155	0.713317	-0.00367873	0.404123	-0.0018039
I35_RS06195	two-component system response regulator		K	BCAL1350	two-component regulatory system, response regulator protein		1335811	1336536	726	-	CDS	50	11	7	27	0.0688843	0.0151653	0.00965565	0.0372039	0.00522239	0.00191492	0.00101374	0.00413807	-1.44743	0.00330747	-2.36502	0.00420865	-1.90623	0.00375806	-0.335752	0.00108432
I35_RS06200	structural protein MipA		M	BCAL1351	hypothetical protein		1336779	1337525	747	+	CDS	98	16	123	69	0.131205	0.0214324	0.164672	0.0923829	0.00994715	0.00270626	0.0172888	0.0102755	-1.87798	0.00724089	0.797481	-0.00734163	-0.54025	-5.03718e-05	0.0468477	-0.000328309
I35_RS06205	hypothetical protein		S	BCAL1352	hypothetical protein		1337799	1338134	336	+	CDS	22	20	6	10	0.065506	0.0595536	0.0178869	0.0297917	0.00496626	0.00751982	0.00187793	0.00331364	0.598537	-0.00255355	-1.40302	0.00308833	-0.40224	0.000267388	-0.583746	0.00165263
I35_RS06210	membrane protein		IQ	BCAL1353	hypothetical protein		1338357	1339754	1398	-	CDS	159	91	19	83	0.113741	0.0651001	0.013598	0.0593777	0.00862316	0.00822018	0.00142764	0.0066044	-0.0690455	0.000402973	-2.59458	0.00719551	-1.33181	0.00379924	-0.384789	0.00201876
I35_RS06215	hypothetical protein		S	BCAL1354	hypothetical protein		1339791	1340054	264	-	CDS	42	18	25	33	0.159129	0.0682197	0.0947348	0.125038	0.0120642	0.00861409	0.00994614	0.0139076	-0.48596	0.00345009	-0.278522	0.00211804	-0.382241	0.00278407	0.205142	-0.0018434
I35_RS06220	type IV secretion protein Rhs		S	BCAL1355	hypothetical protein		1340534	1343329	2796	+	CDS	344	176	312	195	0.123036	0.0629506	0.111592	0.0697461	0.00932788	0.00794877	0.0117159	0.00775764	-0.230818	0.00137911	0.328848	-0.00238803	0.0490149	-0.000504459	-0.265931	0.00157024
I35_RS06225	hypothetical protein		S	BCAL1356	hypothetical protein		1343332	1344186	855	+	CDS	111	46	108	74	0.129836	0.0538129	0.126327	0.0865614	0.0098434	0.00679494	0.013263	0.00962796	-0.534695	0.00304846	0.430181	-0.00341963	-0.0522569	-0.000185585	-0.0319263	0.000215438
I35_RS06230	hypothetical protein		S	BCAL1357	hypothetical protein		1344271	1344891	621	+	CDS	41	36	61	16	0.0660386	0.0579871	0.0982448	0.025781	0.00500665	0.00732202	0.0103146	0.00286754	0.548397	-0.00231537	1.04278	-0.00530799	0.795586	-0.00381168	-0.804031	0.00213911
I35_RS06235	type VI secretion system protein		S	BCAL1358	hypothetical protein		1344888	1347287	2400	+	CDS	228	112	128	158	0.0950042	0.0466708	0.0533375	0.0658375	0.00720264	0.00589312	0.00559986	0.0073229	-0.289495	0.00130952	-0.363134	0.00160278	-0.326315	0.00145615	0.02389	-0.000120264
I35_RS06240	type IV secretion protein Rhs		M	BCAL1359	hypothetical protein		1347349	1351050	3702	+	CDS	270	90	138	137	0.0729363	0.0243139	0.0372798	0.0370097	0.00552958	0.00307011	0.00391398	0.00411648	-0.848881	0.00245947	-0.498534	0.0016156	-0.673707	0.00203754	-0.42576	0.00141311
I35_RS06245	hypothetical protein		S	BCAL1360	hypothetical protein		1351047	1351973	927	+	CDS	6	0	0	0	0.00648328	1.07875e-05	1.07875e-05	1.07875e-05	0.000491523	1.36213e-06	1.13257e-06	1.19986e-06	-8.49525	0.000490161	-8.76152	0.00049039	-8.62838	0.000490275	-8.67825	0.000490323
I35_RS06250	type IV secretion protein Rhs		S	BCAL1362	hypothetical protein		1352317	1355109	2793	+	CDS	154	48	140	101	0.0551414	0.0171894	0.0501289	0.0361654	0.00418049	0.0021705	0.00526299	0.00402257	-0.945642	0.00200999	0.332212	-0.0010825	-0.306715	0.00046374	-0.0555547	0.00015792
I35_RS06255	hypothetical protein		S	BCAL1363	hypothetical protein		1355106	1356005	900	+	CDS	74	10	64	50	0.0822333	0.0111222	0.0711222	0.0555667	0.00623443	0.0014044	0.00746706	0.00618051	-2.1503	0.00483003	0.260283	-0.00123263	-0.94501	0.0017987	-0.0125324	5.39226e-05
I35_RS06260	hypothetical protein		S	BCAL1364	hypothetical protein		1356002	1356376	375	+	CDS	8	5	0	2	0.02136	0.01336	2.66667e-05	0.00536	0.00161939	0.00168696	2.79971e-06	0.000596176	0.0589833	-6.75792e-05	-9.17595	0.00161659	-4.55848	0.000774503	-1.44164	0.00102321
I35_RS06265	hypothetical protein		S	BCAL1365	putative lipoprotein		1356385	1356864	480	+	CDS	5	2	0	0	0.0104375	0.0041875	2.08333e-05	2.08333e-05	0.000791308	0.000528755	2.18727e-06	2.31723e-06	-0.58164	0.000262553	-8.49896	0.000789121	-4.5403	0.000525837	-8.4157	0.000788991
I35_RS06270	hypothetical protein		S	BCAL1366	hypothetical protein		1356870	1358993	2124	+	CDS	216	184	158	145	0.1017	0.0866337	0.0743927	0.0682721	0.00771025	0.0109392	0.00781042	0.0075937	0.504661	-0.00322897	0.0186239	-0.000100178	0.261642	-0.00166458	-0.0219745	0.000116549
I35_RS06275	lytic transglycosylase		M	BCAL1367	putative invasion protein		1359059	1360282	1224	-	CDS	148	131	82	135	0.120923	0.107034	0.0670016	0.110302	0.00916766	0.0135152	0.00703445	0.0122686	0.559957	-0.00434754	-0.382117	0.00213321	0.0889203	-0.00110716	0.420343	-0.00310092
I35_RS06280	porin		M	BCAL1368	putative porin		1360695	1361855	1161	-	CDS	241	222	255	140	0.207588	0.191223	0.219647	0.120594	0.0157381	0.0241457	0.0230605	0.0134133	0.617507	-0.00840762	0.551167	-0.00732246	0.584337	-0.00786504	-0.230592	0.00232475
I35_RS06285	RNA polymerase sigma factor		K	BCAL1369	putative RNA polymerase sigma factor FecI	fecI	1362343	1362852	510	+	CDS	55	46	31	48	0.107863	0.0902157	0.0608039	0.0941373	0.0081775	0.0113915	0.00638375	0.0104706	0.478229	-0.00321402	-0.357254	0.00179374	0.0604872	-0.000710138	0.356612	-0.0022931
I35_RS06290	iron dicitrate transport regulator FecR		PT	BCAL1370	iron uptake regulatory protein FecR	fecR	1362856	1363839	984	+	CDS	47	2	99	39	0.0477744	0.00204268	0.10062	0.0396443	0.00362196	0.000257929	0.010564	0.00440951	-3.81173	0.00336403	1.54431	-0.00694204	-1.13371	-0.001789	0.283848	-0.00078755
I35_RS06295	TonB-dependent receptor		P	BCAL1371	putative TonB-dependent siderophore receptor		1363894	1366461	2568	+	CDS	184	114	97	87	0.071655	0.0443964	0.0377765	0.0338824	0.00543245	0.00560593	0.00396612	0.00376863	0.0453512	-0.000173482	-0.453873	0.00146632	-0.204261	0.000646421	-0.52756	0.00166381
I35_RS06300	hypothetical protein		M	BCAL1372	hypothetical protein		1366517	1367266	750	+	CDS	51	90	41	30	0.0680133	0.120013	0.05468	0.0400133	0.00515636	0.0151541	0.00574081	0.00445056	1.55528	-0.0099977	0.154902	-0.000584452	0.855091	-0.00529108	-0.212366	0.000705798
I35_RS06305	LysR family transcriptional regulator		K	BCAL1373	LysR family regulatory protein		1367282	1368172	891	-	CDS	42	1	0	19	0.0471493	0.00113356	1.12233e-05	0.0213356	0.00357457	0.000143134	1.17833e-06	0.00237309	-4.64233	0.00343144	-11.5668	0.00357339	-8.10457	0.00350241	-0.591003	0.00120148
I35_RS06310	glyoxalase		S	BCAL1374	glyoxalase/bleomycin resistance protein/dioxygenase superfamily protein		1368285	1368710	426	+	CDS	10	12	11	11	0.0234977	0.0281925	0.0258451	0.0258451	0.00178145	0.00355986	0.00271345	0.00287467	0.998769	-0.00177841	0.607079	-0.000932004	0.802924	-0.00135521	0.690344	-0.00109322
I35_RS06315	flavin reductase		S	BCAL1375	flavin reductase family protein		1368843	1369427	585	+	CDS	45	1	38	28	0.0769402	0.0017265	0.0649744	0.0478803	0.00583314	0.000218004	0.00682161	0.00532558	-4.74184	0.00561513	0.22584	-0.000988469	-2.258	0.00231333	-0.131332	0.000507553
I35_RS06320	LysR family transcriptional regulator		K	BCAL1376	LysR family regulatory protein		1369467	1370363	897	-	CDS	64	16	78	24	0.0713601	0.0178484	0.0869677	0.026767	0.00541009	0.00225371	0.00913067	0.00297721	-1.26335	0.00315638	0.755068	-0.00372058	-0.254141	-0.000282101	-0.861691	0.00243288
I35_RS06325	citrate transporter		C	BCAL1377	citrate transporter		1370461	1371759	1299	+	CDS	79	34	157	63	0.0608237	0.0261817	0.12087	0.0485065	0.00461128	0.00330596	0.01269	0.00539523	-0.480101	0.00130533	1.46046	-0.00807875	0.490177	-0.00338671	0.226517	-0.000783949
I35_RS06330	ABC transporter substrate-binding protein		E	BCAL1378	hypothetical protein		1371799	1373157	1359	+	CDS	55	42	63	31	0.0404783	0.0309124	0.046365	0.0228182	0.00306882	0.00390331	0.00486782	0.002538	0.347014	-0.000834489	0.665593	-0.001799	0.506303	-0.00131675	-0.273989	0.000530815
I35_RS06335	hypothetical protein		S	BCAL1379	hypothetical protein		1373157	1373468	312	+	CDS	20	22	7	6	0.0641346	0.0705449	0.0224679	0.0192628	0.0048623	0.00890769	0.00235889	0.00214254	0.873413	-0.00404539	-1.04353	0.0025034	-0.0850578	-0.000770993	-1.18231	0.00271975
I35_RS06340	carbon-nitrogen hydrolase		S	BCAL1380	(R)-stereoselective amidase	ramA	1373502	1374323	822	-	CDS	40	116	34	27	0.048674	0.141131	0.0413747	0.0328589	0.00369016	0.0178206	0.0043439	0.00365479	2.27179	-0.0141305	0.235305	-0.000653732	1.25355	-0.0073921	-0.0138958	3.53723e-05
I35_RS06345	LuxR family transcriptional regulator		K	BCAL1381	LuxR superfamily regulatory protein		1374711	1375508	798	-	CDS	54	2	66	26	0.0676817	0.0025188	0.0827193	0.032594	0.00513122	0.000318048	0.00868463	0.00362533	-4.01198	0.00481317	0.759164	-0.00355342	-1.62641	0.000629875	-0.501189	0.00150589
I35_RS06350	topoisomerase VI subunit A		S	BCAL1382	hypothetical protein		1375769	1376593	825	+	CDS	43	45	14	22	0.0521333	0.0545576	0.0169818	0.0266788	0.00395243	0.00688897	0.00178291	0.0029674	0.801548	-0.00293654	-1.14851	0.00216952	-0.17348	-0.000383508	-0.413542	0.000985033
I35_RS06355	phosphatidate cytidylyltransferase		M	BCAL1383	cytidylyltransferase family protein		1376634	1377563	930	-	CDS	76	20	31	40	0.0817312	0.0215161	0.0333441	0.0430215	0.00619636	0.00271684	0.00350077	0.00478515	-1.18949	0.00347952	-0.82375	0.00269559	-1.00662	0.00308756	-0.372857	0.00141121
I35_RS06360	acyltransferase		I	BCAL1384	putative acyltransferase		1377601	1378233	633	-	CDS	70	13	61	40	0.1106	0.0205529	0.0963823	0.063207	0.00838504	0.00259521	0.0101191	0.00703031	-1.69197	0.00578983	0.271191	-0.00173406	-0.710387	0.00202789	-0.254229	0.00135473
I35_RS06365	CDP-alcohol phosphatidyltransferase		I	BCAL1385	putative CDP-alcohol phosphatidyltransferase		1378696	1379301	606	+	CDS	33	17	18	18	0.0544719	0.0280693	0.0297195	0.0297195	0.00412973	0.00354431	0.00312022	0.00330561	-0.220545	0.000585426	-0.404399	0.00100951	-0.312472	0.000797467	-0.321134	0.000824127
I35_RS06370	hypothetical protein		I	BCAL1386	putative hydrolase		1379380	1381149	1770	+	CDS	116	144	161	86	0.0655424	0.0813616	0.0909661	0.0485932	0.00496902	0.0102735	0.00955046	0.00540487	1.04789	-0.00530449	0.942607	-0.00458143	0.995251	-0.00494296	0.121298	-0.00043585
I35_RS06385	cellulose synthase		M	BCAL1389	cellulose synthase regulator protein	bcsB	1383838	1386168	2331	+	CDS	193	84	223	108	0.0828014	0.0360403	0.0956714	0.0463363	0.0062775	0.0045508	0.0100445	0.00515385	-0.464068	0.00172669	0.678139	-0.00376696	0.107036	-0.00102014	-0.284539	0.00112365
I35_RS06390	1,4-D-glucanase		G	BCAL1390	endo-1,4-D-glucanase	bcsZ	1386172	1387407	1236	+	CDS	153	143	165	120	0.123794	0.115704	0.133503	0.0970955	0.00938535	0.0146099	0.0140164	0.0107996	0.638465	-0.00522456	0.578634	-0.00463105	0.608549	-0.00492781	0.2025	-0.00141428
I35_RS06395	cellulose biosynthesis protein		D	BCAL1391	putative cellulose biosynthesis protein		1387392	1391297	3906	+	CDS	217	158	207	198	0.0555581	0.0404531	0.052998	0.0506938	0.00421208	0.00510801	0.00556421	0.00563852	0.278229	-0.000895933	0.401645	-0.00135213	0.339937	-0.00112403	0.420783	-0.00142644
I35_RS06400	hypothetical protein		S	BCAL1392	hypothetical protein		1391314	1393293	1980	+	CDS	83	24	112	70	0.0419242	0.0121263	0.0565707	0.0353586	0.00317844	0.00153118	0.00593931	0.00393283	-1.05367	0.00164726	0.901977	-0.00276087	-0.0758491	-0.000556806	0.307247	-0.000754385
I35_RS06405	hypothetical protein		S	BCAL1393	hypothetical protein		1393290	1393523	234	+	CDS	9	9	4	6	0.0385043	0.0385043	0.0171368	0.0256838	0.00291916	0.00486193	0.00179917	0.00285673	0.735975	-0.00194277	-0.698219	0.00111999	0.0188781	-0.00041139	-0.0311909	6.24345e-05
I35_RS06410	cellulose biosynthesis protein		D	BCAL1394	hypothetical protein		1393520	1394299	780	+	CDS	65	33	18	26	0.0833462	0.0423205	0.0230897	0.0333462	0.0063188	0.0053438	0.00242417	0.00370899	-0.241784	0.000974996	-1.38216	0.00389463	-0.81197	0.00243481	-0.768624	0.00260981
I35_RS06415	cellulose synthase		M	BCAL1395	putative cellulose synthase catalytic subunit	bcsA	1394296	1396833	2538	+	CDS	150	145	225	90	0.0591056	0.0571355	0.0886564	0.0354649	0.00448103	0.00721449	0.00930797	0.00394465	0.687069	-0.00273347	1.05464	-0.00482694	0.870853	-0.0037802	-0.18393	0.000536372
I35_RS06420	hypothetical protein		S	BCAL1396	hypothetical protein		1396861	1398417	1557	+	CDS	117	43	151	76	0.0751509	0.0276236	0.0969878	0.0488182	0.00569749	0.00348803	0.0101827	0.0054299	-0.707913	0.00220946	0.837718	-0.00448518	0.0649028	-0.00113786	-0.0693995	0.000267585
I35_RS06425	hypothetical protein		S	BCAL1397	hypothetical protein		1398399	1398596	198	+	CDS	9	13	13	12	0.0455051	0.0657071	0.0657071	0.0606566	0.00344992	0.00829682	0.00689853	0.00674664	1.266	-0.0048469	0.999728	-0.00344862	1.13286	-0.00414776	0.967608	-0.00329673
I35_RS06430	hypothetical protein		S	BCAL1398	pirin-like protein		1398652	1399536	885	-	CDS	29	27	116	18	0.0327797	0.0305198	0.131085	0.0203503	0.00248515	0.00385373	0.0137625	0.0022635	0.632918	-0.00136857	2.46933	-0.0112773	1.55113	-0.00632295	-0.134781	0.000221656
I35_RS06435	peroxiredoxin		O	BCAL1399	OsmC-like protein		1399569	1399961	393	-	CDS	31	18	21	12	0.0789059	0.045827	0.0534606	0.0305598	0.00598216	0.00578656	0.00561278	0.00339907	-0.0479604	0.000195599	-0.0919512	0.000369381	-0.0699558	0.00028249	-0.815526	0.00258309
I35_RS06440	sodium/hydrogen exchanger		P	BCAL1400	sodium/hydrogen exchanger family protein		1400006	1401586	1581	-	CDS	134	133	75	76	0.0847628	0.0841303	0.0474447	0.0480772	0.0064262	0.0106231	0.00498118	0.00534747	0.725169	-0.00419692	-0.36748	0.00144502	0.178845	-0.00137595	-0.265108	0.00107873
I35_RS06445	hypothetical protein		S	BCAL1401	hypothetical protein		1401612	1401872	261	-	CDS	2	8	3	2	0.00770115	0.0306897	0.0115326	0.00770115	0.000583854	0.00387518	0.00121079	0.000856575	2.73058	-0.00329132	1.05227	-0.000626941	1.89143	-0.00195913	0.552971	-0.000272721
I35_RS06450	isochorismatase		Q	BCAL1402	isochorismatase family protein		1402148	1402834	687	+	CDS	18	1	14	15	0.0262154	0.00147016	0.020393	0.0218486	0.00198749	0.000185637	0.00214105	0.00243015	-3.4204	0.00180186	0.107365	-0.000153552	-1.65652	0.000824153	0.290097	-0.00044266
I35_RS06455	LysR family transcriptional regulator		K	BCAL1403	LysR family regulatory protein		1402898	1403821	924	-	CDS	34	15	6	20	0.0368074	0.0162446	0.00650433	0.0216558	0.00279051	0.0020512	0.000682884	0.00240871	-0.44406	0.000739309	-2.03082	0.00210763	-1.23744	0.00142347	-0.212267	0.000381798
I35_RS06460	hypothetical protein		S	BCAL1403A	hypothetical protein		1403920	1404087	168	+	CDS	3	0	0	3	0.0179167	5.95238e-05	5.95238e-05	0.0179167	0.00135833	7.51606e-06	6.24936e-06	0.00199282	-7.49764	0.00135082	-7.76391	0.00135208	-7.63078	0.00135145	0.552971	-0.000634483
I35_RS06465	amidohydrolase		S	BCAL1404	amidohydrolase family protein		1404106	1405998	1893	+	CDS	96	15	115	57	0.0507184	0.00792921	0.0607554	0.0301162	0.00384516	0.00100122	0.00637866	0.00334973	-1.94129	0.00284394	0.730209	-0.0025335	-0.605538	0.000155222	-0.198998	0.00049543
I35_RS06470	hypothetical protein		S	BCAL1405	hypothetical protein		1406000	1406461	462	+	CDS	24	8	15	28	0.0519697	0.0173377	0.0324892	0.0606277	0.00394003	0.00218922	0.00341101	0.00674343	-0.847786	0.0017508	-0.208005	0.000529014	-0.527896	0.00113991	0.775278	-0.00280341
I35_RS06475	glyoxalase		E	BCAL1406	hypothetical protein		1406488	1407402	915	+	CDS	46	42	30	14	0.0502842	0.0459126	0.0327978	0.0153115	0.00381224	0.00579737	0.00344342	0.00170305	0.60476	-0.00198513	-0.146798	0.000368823	0.228981	-0.000808155	-1.16252	0.00210919
I35_RS06480	hypothetical protein		S	BCAL1407	hypothetical protein		1407399	1408100	702	+	CDS	35	15	0	22	0.0498718	0.0213818	1.4245e-05	0.0313533	0.00378098	0.00269987	1.49557e-06	0.00348733	-0.485868	0.0010811	-11.3038	0.00377948	-5.89486	0.00243029	-0.116637	0.000293648
I35_RS06485	hypothetical protein		S	BCAL1408	hypothetical protein		1408097	1409602	1506	+	CDS	101	34	86	50	0.0670717	0.022583	0.0571116	0.0332072	0.00508497	0.00285155	0.0059961	0.00369353	-0.834492	0.00223342	0.237784	-0.000911126	-0.298354	0.000661146	-0.461238	0.00139144
I35_RS06490	acid phosphatase		M	BCAL1409	phosphoesterase family protein		1409712	1411298	1587	-	CDS	141	27	142	101	0.0888532	0.0170195	0.0894833	0.0636484	0.00673631	0.00214905	0.00939478	0.00707941	-1.64826	0.00458725	0.479901	-0.00265847	-0.584178	0.000964392	0.0716719	-0.000343106
I35_RS06495	cytochrome C peroxidase		C	BCAL1410	Di-heme cytochrome c peroxidase		1411521	1412870	1350	+	CDS	120	129	25	70	0.0888963	0.095563	0.0185259	0.0518593	0.00673958	0.0120667	0.00194502	0.00576815	0.840303	-0.00532714	-1.79287	0.00479455	-0.476284	-0.000266293	-0.22455	0.000971431
I35_RS06500	hypothetical protein		M	BCAL1411	hypothetical protein		1412980	1413366	387	+	CDS	43	29	12	19	0.111137	0.0749612	0.0310336	0.0491214	0.00842573	0.00946534	0.00325819	0.00546363	0.167853	-0.00103961	-1.37073	0.00516754	-0.601438	0.00206396	-0.624942	0.0029621
I35_RS06505	NUDIX hydrolase		L	BCAL1412	NUDIX hydrolase		1413375	1413848	474	+	CDS	62	28	12	37	0.130823	0.0590928	0.0253376	0.0780802	0.00991819	0.00746164	0.00266017	0.00868462	-0.410584	0.00245655	-1.89856	0.00725802	-1.15457	0.00485728	-0.191615	0.00123357
I35_RS06510	glutamine--tRNA ligase		J	BCAL1413	glutaminyl-tRNA synthetase	glnS	1413984	1415693	1710	-	CDS	6	5	0	0	0.00351462	0.00292982	5.84795e-06	5.84795e-06	0.000266457	0.000369948	6.13972e-07	6.5045e-07	0.473421	-0.000103491	-8.76152	0.000265843	-4.14405	8.11759e-05	-8.67825	0.000265807
I35_RS06515	ornithine acetyltransferase		S	BCAL1413A	putative lipoprotein		1415947	1416156	210	+	CDS	15	27	25	17	0.0714762	0.128619	0.119095	0.081	0.00541889	0.0162407	0.0125037	0.00900938	1.58354	-0.0108218	1.20629	-0.00708482	1.39492	-0.00895332	0.73343	-0.00359049
I35_RS06520	alpha/beta hydrolase PF06821 family protein		S	BCAL1414	putative hydrolase		1416347	1416895	549	+	CDS	107	16	25	63	0.194918	0.0291621	0.0455556	0.114772	0.0147775	0.00368229	0.00478284	0.0127658	-2.00473	0.0110952	-1.62746	0.00999466	-1.81609	0.0105449	-0.211122	0.00201173
I35_RS06525	CoA-transferase		C	BCAL1415	putative lipid metabolism-related protein		1416929	1418149	1221	-	CDS	177	142	57	107	0.144971	0.116306	0.0466912	0.0876413	0.0109908	0.014686	0.00490208	0.00974807	0.418137	-0.00369513	-1.16484	0.00608877	-0.373351	0.00119682	-0.173114	0.00124278
I35_RS06530	alanine--tRNA ligase		J	BCAL1416	alanyl-tRNA synthetase	alaS	1418393	1421017	2625	+	CDS	9	1	4	0	0.00343238	0.000384762	0.00152762	3.80952e-06	0.000260222	4.85838e-05	0.000160383	4.23722e-07	-2.4212	0.000211638	-0.698219	9.98388e-05	-1.55971	0.000155739	-9.26241	0.000259799
I35_RS06535	LysR family transcriptional regulator		K	BCAL1417	LysR family regulatory protein		1421158	1422072	915	-	CDS	67	96	170	68	0.073235	0.104929	0.185803	0.0743279	0.00555223	0.0132494	0.0195073	0.00826726	1.25478	-0.00769713	1.81288	-0.0139551	1.53383	-0.0108261	0.574342	-0.00271503
I35_RS06540	MFS transporter		EGP	BCAL1418	major facilitator superfamily protein		1422198	1423469	1272	+	CDS	148	79	194	94	0.11636	0.0621148	0.152524	0.0739072	0.00882171	0.00784322	0.0160133	0.00822047	-0.169613	0.000978492	0.860143	-0.00719162	0.345265	-0.00310656	-0.101837	0.000601239
I35_RS06545	ADP-ribose pyrophosphatase		L	BCAL1419	putative phosphatase		1423582	1424118	537	+	CDS	42	79	89	34	0.0782309	0.147132	0.165754	0.0633333	0.00593099	0.0185784	0.0174024	0.00704437	1.64728	-0.0126474	1.55294	-0.0114714	1.60011	-0.0120594	0.248197	-0.00111338
I35_RS06550	thioesterase		S	BCAL1420	putative thioesterase		1424282	1424719	438	+	CDS	79	12	92	51	0.180388	0.0274201	0.210068	0.116461	0.0136759	0.00346233	0.0220549	0.0129536	-1.98182	0.0102136	0.689462	-0.00837899	-0.646181	0.000917306	-0.0782839	0.000722313
I35_RS06555	branched-chain amino acid ABC transporter permease		E	BCAL1421	putative branched amino acid transport system, membrane protein		1424729	1425664	936	+	CDS	137	44	136	96	0.146378	0.0470192	0.14531	0.102575	0.0110975	0.00593711	0.015256	0.0114091	-0.902403	0.0051604	0.459138	-0.00415846	-0.221633	0.00050097	0.0399466	-0.000311571
I35_RS06560	branched-chain amino acid ABC transporter permease		P	BCAL1422	branched-chain amino acid transport system family protein		1425657	1426886	1230	+	CDS	79	180	30	54	0.0642358	0.14635	0.0243984	0.0439106	0.00486997	0.0184795	0.00256157	0.00488404	1.92394	-0.0136096	-0.926886	0.0023084	0.49853	-0.00565058	0.00416251	-1.40713e-05
I35_RS06565	ABC transporter		E	BCAL1423	ABC transporter ATP-binding protein		1426883	1427635	753	+	CDS	52	13	5	30	0.0690704	0.0172776	0.00665339	0.0398539	0.0052365	0.00218163	0.000698534	0.00443283	-1.26319	0.00305486	-2.9062	0.00453796	-2.0847	0.00379641	-0.240374	0.000803668
I35_RS06570	ABC transporter		E	BCAL1424	putative branched amino ABC transporter ATP-binding protein		1427632	1428336	705	+	CDS	31	17	59	21	0.0439858	0.0241277	0.0837021	0.0298014	0.00333474	0.00304659	0.00878782	0.00331472	-0.130375	0.000288142	1.39793	-0.00545308	0.633778	-0.00258247	-0.00868614	2.00174e-05
I35_RS06575	oxidoreductase		IQ	BCAL1425	putative glucose 1-dehydrogenase		1428530	1429276	747	+	CDS	61	24	36	28	0.0816734	0.0321419	0.0482062	0.0374967	0.00619198	0.00405855	0.00506113	0.00417064	-0.609435	0.00213343	-0.290942	0.00113085	-0.450189	0.00163214	-0.570133	0.00202134
I35_RS06580	hypothetical protein		S	BCAL1426	hypothetical protein		1429323	1429817	495	-	CDS	22	29	8	21	0.0444646	0.0586061	0.0161818	0.0424444	0.00337104	0.00740018	0.00169892	0.00472096	1.13437	-0.00402914	-0.988579	0.00167212	0.0728936	-0.00117851	0.485888	-0.00134993
I35_RS06585	5-deoxy-glucuronate isomerase		G	BCAL1427	myo-inositol catabolism protein		1429940	1430758	819	-	CDS	38	24	34	22	0.0464103	0.0293162	0.0415263	0.0268742	0.00351854	0.00370176	0.00435981	0.00298914	0.0732314	-0.000183212	0.309286	-0.000841264	0.191259	-0.000512238	-0.235249	0.000529405
I35_RS06590	myo-inosose-2 dehydratase		G	BCAL1428	putative amine catabolism-related protein		1430815	1431744	930	-	CDS	47	3	7	23	0.0505484	0.00323656	0.00753763	0.0247419	0.00383227	0.00040868	0.00079137	0.00275197	-3.22916	0.00342359	-2.27578	0.0030409	-2.75247	0.00323225	-0.477735	0.0010803
I35_RS06595	3D-(3,5/4)-trihydroxycyclohexane-1,2-dione hydrolase		E	BCAL1429	putative TPP-binding acetolactate synthase		1431804	1433687	1884	-	CDS	126	93	50	69	0.0668843	0.0493684	0.0265446	0.0366295	0.00507076	0.00623373	0.00278689	0.00407419	0.297894	-0.00116297	-0.863544	0.00228387	-0.282825	0.000560446	-0.31569	0.000996573
I35_RS06600	5-dehydro-2-deoxygluconokinase		G	BCAL1430	putative carbohydrate kinase		1433734	1435689	1956	-	CDS	193	178	110	115	0.0986759	0.0910072	0.0562423	0.0587986	0.007481	0.0114915	0.00590484	0.00653998	0.619258	-0.00401045	-0.341335	0.00157617	0.138961	-0.00121714	-0.193945	0.000941021
I35_RS06605	rhizopine-binding protein		G	BCAL1431	putative ribose ABC transporter substrate-binding exported protein		1436007	1436933	927	+	CDS	80	84	9	36	0.0863107	0.0906257	0.00971953	0.0388457	0.00654355	0.0114433	0.00102045	0.00432069	0.806356	-0.00489973	-2.68088	0.00552311	-0.93726	0.000311685	-0.598811	0.00222286
I35_RS06610	D-ribose transporter ATP-binding protein		P	BCAL1432	putative sugar ABC transporter ATP-binding protein		1437002	1438585	1584	+	CDS	89	60	55	47	0.0561932	0.0378851	0.0347285	0.029678	0.00426023	0.00478374	0.00364612	0.003301	0.16721	-0.000523519	-0.224567	0.000614105	-0.0286784	4.52929e-05	-0.368029	0.00095923
I35_RS06615	inositol ABC transporter permease		P	BCAL1433	putative sugar transport system permease		1438613	1439638	1026	+	CDS	35	3	4	19	0.0341228	0.00293372	0.00390838	0.0185283	0.00258698	0.000370441	0.000410338	0.00206084	-2.80396	0.00221654	-2.65639	0.00217665	-2.73017	0.00219659	-0.328037	0.000526142
I35_RS06620	protein iolH		G	BCAL1434	putative myo-inositol catabolism protein		1439682	1440593	912	+	CDS	27	0	0	20	0.0296162	1.09649e-05	1.09649e-05	0.0219408	0.00224532	1.38454e-06	1.1512e-06	0.00244041	-10.6633	0.00224394	-10.9296	0.00224417	-10.7964	0.00224405	0.120199	-0.000195084
I35_RS06625	inositol 2-dehydrogenase		C	BCAL1435	inositol 2-dehydrogenase	idh	1440668	1441681	1014	+	CDS	34	4	50	18	0.0335404	0.00395464	0.0493195	0.0177613	0.00254283	0.000499351	0.00517802	0.00197554	-2.34831	0.00204348	1.02596	-0.00263519	-0.661173	-0.000295852	-0.36419	0.000567293
I35_RS06630	inosose dehydratase		G	BCAL1436	putative dehydratase		1441721	1442647	927	+	CDS	40	10	1	18	0.0431607	0.0107983	0.00108954	0.0194283	0.00327218	0.0013635	0.00011439	0.00216095	-1.26294	0.00190869	-4.83823	0.00315779	-3.05059	0.00253324	-0.598591	0.00111124
I35_RS06635	oxidoreductase		S	BCAL1437	putative oxidoreductase		1442680	1443852	1173	+	CDS	71	17	133	39	0.0605371	0.0145013	0.113393	0.0332566	0.00458955	0.00183107	0.011905	0.00369903	-1.32566	0.00275848	1.37515	-0.00731549	0.0247413	-0.0022785	-0.311207	0.000890524
I35_RS06640	RpiR family transcriptional regulator		K	BCAL1438	putative transcriptional regulatory protein		1444137	1445021	885	+	CDS	54	3	72	31	0.0610282	0.00340113	0.0813672	0.0350395	0.00462679	0.00042946	0.00854268	0.00389734	-3.42942	0.00419733	0.884677	-0.00391589	-1.27237	0.000140721	-0.247522	0.00072945
I35_RS06645	methylmalonate-semialdehyde dehydrogenase		C	BCAL1439	methylmalonic acid semialdehyde dehydrogenase	msdA	1445079	1446599	1521	-	CDS	119	34	97	73	0.0782446	0.0223603	0.0637804	0.0480013	0.00593203	0.00282343	0.00669625	0.00533904	-1.07108	0.0031086	0.174829	-0.000764225	-0.448124	0.00117219	-0.151946	0.00059299
I35_RS06650	LysR family transcriptional regulator		K	BCAL1440	LysR family regulatory protein		1446710	1447645	936	+	CDS	97	31	49	59	0.103643	0.0331303	0.0523611	0.0630449	0.00785759	0.00418336	0.00549735	0.00701229	-0.909425	0.00367423	-0.515351	0.00236024	-0.712388	0.00301724	-0.164203	0.000845308
I35_RS06655	transcriptional regulator		O	BCAL1441	SirA-like protein		1447763	1447990	228	+	CDS	2	1	0	0	0.00881579	0.00442982	4.38596e-05	4.38596e-05	0.00066836	0.000559353	4.60479e-06	4.87837e-06	-0.256865	0.000109006	-7.18135	0.000663755	-3.71911	0.000386381	-7.09808	0.000663481
I35_RS06660	peptidase		S	BCAL1442	hypothetical protein		1448260	1448694	435	+	CDS	77	34	32	30	0.177034	0.0781839	0.0735862	0.0689885	0.0134217	0.00987227	0.00772576	0.00767338	-0.443112	0.00354941	-0.796817	0.00569592	-0.619964	0.00462267	-0.806631	0.0057483
I35_RS06665	two-component system response regulator		K	BCAL1443	two-component regulatory system, response regulator protein		1448962	1449666	705	+	CDS	89	103	161	37	0.126255	0.146113	0.228383	0.0524965	0.00957191	0.0184497	0.0239777	0.00583902	0.94672	-0.00887781	1.32482	-0.0144058	1.13577	-0.0116418	-0.713081	0.00373289
I35_RS06670	peptidase M23		M	BCAL1444	hypothetical protein		1449663	1451024	1362	+	CDS	199	169	164	107	0.146116	0.12409	0.120419	0.0785683	0.0110776	0.0156688	0.0126426	0.00873891	0.500243	-0.00459114	0.190649	-0.00156501	0.345446	-0.00307808	-0.342124	0.00233872
I35_RS06675	sensor histidine kinase		T	BCAL1445	two-component regulatory system, sensor kinase protein		1451035	1453422	2388	+	CDS	268	208	270	126	0.112232	0.0871064	0.11307	0.052768	0.00850875	0.0109989	0.0118711	0.00586922	0.370341	-0.00249016	0.480432	-0.00336233	0.425387	-0.00292624	-0.535777	0.00263952
I35_RS06685	UTP--glucose-1-phosphate uridylyltransferase		M	BCAL1447	UTP--glucose-1-phosphate uridylyltransferase	galU	1454126	1455010	885	-	CDS	6	0	7	0	0.00679096	1.12994e-05	0.0079209	1.12994e-05	0.000514849	1.42678e-06	0.000831609	1.2568e-06	-8.49525	0.000513423	0.691756	-0.00031676	-3.90175	9.83313e-05	-8.67825	0.000513593
I35_RS06690	valine--tRNA ligase		J	BCAL1448	valyl-tRNA synthetase	valS	1455098	1457965	2868	-	CDS	4	0	2	2	0.00139819	3.48675e-06	0.000700837	0.000700837	0.000106002	4.40271e-07	7.35803e-05	7.79519e-05	-7.91148	0.000105562	-0.526701	3.24217e-05	-4.21909	6.89917e-05	-0.443436	2.80501e-05
I35_RS06695	DNA-dependent helicase		L	BCAL1449	putative helicase		1458190	1460553	2364	+	CDS	0	1	0	1	4.23012e-06	0.000427242	4.23012e-06	0.000427242	3.20702e-07	5.39478e-05	4.44117e-07	4.75208e-05	7.39419	-5.36271e-05	0.469706	-1.23415e-07	3.93195	-2.68752e-05	7.21118	-4.72001e-05
I35_RS06700	S-adenosylhomocysteine nucleosidase		E	BCAL1450	5'-methylthioadenosine/S-adenosylhomocysteine nucleosidase		1460550	1461347	798	+	CDS	85	98	61	49	0.106529	0.12282	0.0764536	0.061416	0.00807637	0.0155084	0.00802681	0.00683112	0.941271	-0.00743203	-0.00888067	4.95623e-05	0.466195	-0.00369124	-0.241585	0.00124525
I35_RS06705	fosmidomycin resistance protein		P	BCAL1451	putative fosmidomycin resistance protein	fsr	1461417	1462655	1239	-	CDS	189	163	172	116	0.15255	0.131566	0.13883	0.093632	0.0115654	0.0166128	0.0145756	0.0104144	0.522473	-0.00504734	0.333736	-0.00301017	0.428104	-0.00402875	-0.151242	0.00115105
I35_RS06710	methyl-accepting chemotaxis protein		NT	BCAL1452	putative methyl-accepting chemotaxis protein		1463062	1464735	1674	+	CDS	191	104	82	124	0.114104	0.0621326	0.0489904	0.07408	0.00865067	0.00784547	0.00514347	0.00823969	-0.140951	0.000805194	-0.75007	0.0035072	-0.445511	0.0021562	-0.0702205	0.000410972
I35_RS06715	membrane protein		V	BCAL1453	putative fusaric acid resistance transport protein		1464757	1465632	876	-	CDS	90	13	49	44	0.102751	0.0148516	0.0559475	0.0502397	0.00778997	0.00187531	0.00587388	0.00558801	-2.05449	0.00591466	-0.407303	0.00191609	-1.2309	0.00391537	-0.479283	0.00220196
I35_RS06720	hypothetical protein		S	BCAL1454	hypothetical protein		1465645	1465848	204	-	CDS	25	5	16	17	0.122598	0.0245588	0.0784804	0.0833824	0.00929464	0.00310104	0.00823959	0.00927436	-1.58365	0.0061936	-0.173826	0.00105504	-0.878737	0.00362432	-0.00315069	2.02763e-05
I35_RS06725	fusaric acid resistance protein		S	BCAL1455	putative fusaric acid resistance transporter protein		1465845	1468049	2205	-	CDS	220	243	141	148	0.0997778	0.110209	0.0639501	0.0671247	0.00756454	0.013916	0.00671407	0.00746607	0.879422	-0.00635148	-0.172065	0.000850474	0.353678	-0.0027505	-0.0189032	9.84695e-05
I35_RS06730	RND transporter		M	BCAL1456	putative fusaric acid resistance outer membrane efflux protein		1468064	1469629	1566	-	CDS	163	202	202	133	0.104093	0.128997	0.128997	0.0849361	0.00789172	0.0162885	0.0135433	0.00944718	1.04544	-0.00839677	0.779172	-0.00565162	0.912307	-0.00702419	0.259545	-0.00155547
I35_RS06735	LysR family transcriptional regulator		K	BCAL1457	LysR family regulatory protein		1469787	1470728	942	+	CDS	223	255	157	143	0.236741	0.270711	0.166677	0.151815	0.0179483	0.0341827	0.0174993	0.0168859	0.92942	-0.0162344	-0.0365458	0.000448948	0.446437	-0.00789272	-0.0880211	0.00106232
I35_RS06740	metallophosphoesterase		S	BCAL1459	calcineurin-like phosphoesterase		1471057	1471887	831	-	CDS	100	147	54	76	0.120349	0.176907	0.064994	0.0914681	0.00912413	0.0223381	0.00682367	0.0101737	1.29175	-0.0132139	-0.41914	0.00230046	0.436303	-0.00545673	0.157088	-0.00104959
I35_RS06745	2-hydroxyacid dehydrogenase		C	BCAL1460	putative FAD-binding reductase		1471913	1473334	1422	-	CDS	212	215	94	195	0.149093	0.151203	0.0661111	0.137138	0.0113033	0.0190923	0.00694095	0.0152534	0.756246	-0.007789	-0.70354	0.00436236	0.0263532	-0.00171332	0.432387	-0.00395011
I35_RS06750	membrane protein		S	BCAL1461	hypothetical protein		1473353	1473745	393	-	CDS	64	47	78	51	0.162875	0.119618	0.198499	0.129796	0.0123482	0.0151042	0.0208402	0.0144369	0.290645	-0.00275597	0.755068	-0.008492	0.522857	-0.00562398	0.225454	-0.00208864
I35_RS06755	NAD(P)H quinone oxidoreductase		S	BCAL1462	putative Trp repressor binding protein		1473742	1474362	621	-	CDS	69	55	96	49	0.111127	0.0885829	0.154605	0.0789211	0.00842499	0.0111853	0.0162319	0.00877815	0.408863	-0.00276036	0.946085	-0.00780691	0.677474	-0.00528364	0.0592419	-0.00035316
I35_RS06760	membrane protein		S	BCAL1463	putative tRNA processing exoribonuclease		1474508	1475836	1329	+	CDS	313	105	182	186	0.235523	0.0790143	0.136953	0.139962	0.0178559	0.00997712	0.0143785	0.0155676	-0.839707	0.0078788	-0.312485	0.00347738	-0.576096	0.00567809	-0.197857	0.00228834
I35_RS06765	membrane protein		S	BCAL1464	hypothetical protein		1475852	1476169	318	-	CDS	30	5	15	21	0.0943711	0.0157547	0.0472013	0.0660692	0.00715464	0.00198934	0.00495562	0.00734867	-1.84659	0.0051653	-0.529813	0.00219902	-1.1882	0.00368216	0.0386041	-0.00019403
I35_RS06770	hypothetical protein		C	BCAL1465	hypothetical protein		1476327	1476782	456	+	CDS	106	99	97	61	0.232478	0.217127	0.212741	0.133794	0.0176251	0.0274166	0.0223355	0.0148815	0.637421	-0.00979153	0.341711	-0.00471046	0.489566	-0.00725099	-0.244111	0.0027436
I35_RS06775	glycerol acyltransferase		I	BCAL1466	major facilitator superfamily protein		1476922	1478856	1935	+	CDS	251	108	111	193	0.129721	0.0558191	0.0573695	0.0997468	0.00983465	0.00704827	0.00602318	0.0110945	-0.480605	0.00278638	-0.707349	0.00381147	-0.593977	0.00329893	0.173902	-0.00125987
I35_RS06780	chorismate synthase		E	BCAL1467	chorismate synthase	aroC	1479145	1480245	1101	+	CDS	137	8	7	12	0.124441	0.0072752	0.00636694	0.0109083	0.00943439	0.000918639	0.00066846	0.00121329	-3.36036	0.00851575	-3.81902	0.00876593	-3.58969	0.00864084	-2.959	0.0082211
I35_RS06785	electron transfer flavoprotein-ubiquinone oxidoreductase		C	BCAL1468	putative electron transport protein		1480396	1482069	1674	-	CDS	288	56	81	132	0.172049	0.0334588	0.0483931	0.078859	0.0130437	0.00422483	0.00508075	0.00877125	-1.62639	0.00881887	-1.36024	0.00796296	-1.49331	0.00839092	-0.5725	0.00427246
I35_RS06790	short-chain dehydrogenase		IQ	BCAL1469	short chain dehydrogenase		1482249	1483031	783	+	CDS	173	177	85	129	0.220958	0.226066	0.10857	0.164764	0.0167517	0.0285454	0.0113986	0.0183262	0.76895	-0.0117937	-0.555445	0.00535305	0.106753	-0.00322032	0.129599	-0.00157448
I35_RS06795	thioesterase		S	BCAL1470	putative thioesterase		1483109	1483513	405	+	CDS	122	75	102	99	0.301259	0.18521	0.251877	0.244469	0.0228396	0.0233864	0.0264443	0.0271915	0.0341304	-0.000546769	0.211417	-0.00360467	0.122774	-0.00207572	0.251618	-0.0043519
I35_RS06800	LuxR family transcriptional regulator		K	BCAL1471	LuxR superfamily regulatory protein		1483642	1484187	546	-	CDS	95	79	114	88	0.174011	0.144707	0.20881	0.16119	0.0131925	0.0182721	0.0219227	0.0179287	0.469931	-0.00507966	0.732715	-0.00873029	0.601323	-0.00690498	0.442559	-0.00473626
I35_RS06805	succinyl-CoA--3-ketoacid-CoA transferase		I	BCAL1472	succinyl-CoA:3-ketoacid-coenzyme A transferase subunit A	scoA	1484408	1485112	705	+	CDS	119	65	24	94	0.168809	0.0922128	0.0340567	0.133348	0.012798	0.0116437	0.00357559	0.0148318	-0.136374	0.00115435	-1.83967	0.00922245	-0.988022	0.0051884	0.212775	-0.0020338
I35_RS06810	succinyl-CoA--3-ketoacid-CoA transferase		I	BCAL1473	succinyl-CoA:3-ketoacid-coenzyme A transferase subunit B	scoB	1485114	1485755	642	+	CDS	99	27	64	53	0.154221	0.0420717	0.099704	0.0825701	0.0116921	0.00531238	0.0104678	0.00918402	-1.13811	0.00637973	-0.159571	0.00122426	-0.648838	0.003802	-0.348338	0.0025081
I35_RS06815	short-chain dehydrogenase		IQ	BCAL1474	short chain dehydrogenase		1485832	1486545	714	-	CDS	94	77	82	61	0.131667	0.107857	0.11486	0.0854482	0.00998217	0.0136191	0.0120591	0.00950414	0.448207	-0.00363693	0.272692	-0.00207689	0.360449	-0.00285691	-0.0707973	0.000478029
I35_RS06820	polysaccharide deacetylase		G	BCAL1475	putative polysaccharide deacetylase		1486583	1487593	1011	-	CDS	152	166	221	119	0.150356	0.164204	0.218605	0.117715	0.0113991	0.020734	0.0229512	0.0130931	0.863079	-0.00933489	1.00965	-0.0115521	0.936365	-0.0104435	0.199888	-0.00169401
I35_RS06825	polyketide cyclase		S	BCAL1476	hypothetical protein		1487605	1488162	558	-	CDS	78	23	69	84	0.139803	0.0412366	0.123674	0.150556	0.010599	0.00520693	0.0129844	0.0167458	-1.02542	0.00539207	0.292853	-0.00238541	-0.366285	0.00150333	0.659873	-0.00614683
I35_RS06830	LysR family transcriptional regulator		K	BCAL1477	LysR family regulatory protein		1488297	1489205	909	+	CDS	199	57	110	136	0.218933	0.0627173	0.121023	0.149626	0.0165982	0.0079193	0.0127061	0.0166424	-1.06758	0.00867886	-0.3855	0.00389204	-0.72654	0.00628545	0.00384303	-4.42729e-05
I35_RS06835	alpha/beta hydrolase		S	BCAL1478	putative hydrolase		1489329	1490225	897	+	CDS	198	85	132	99	0.220747	0.0947715	0.147168	0.110379	0.0167357	0.0119668	0.0154511	0.0122771	-0.483894	0.00476892	-0.11522	0.00128461	-0.299557	0.00302676	-0.446956	0.00445857
I35_RS06840	aminoacrylate peracid reductase		J	BCAL1479	endoribonuclease L-PSP family protein		1490306	1490659	354	+	CDS	78	62	45	37	0.220367	0.175169	0.127147	0.104548	0.0167069	0.0221186	0.013349	0.0116286	0.404817	-0.00541171	-0.323707	0.00335785	0.0405547	-0.00102693	-0.522773	0.00507835
I35_RS06845	GTP pyrophosphokinase		KT	BCAL1480	GTP pyrophosphokinase	relA	1490709	1492943	2235	+	CDS	398	309	473	287	0.178081	0.13826	0.211638	0.128416	0.013501	0.017458	0.0222197	0.0142833	0.370824	-0.00395702	0.718772	-0.00871868	0.544798	-0.00633785	0.0812676	-0.000782343
I35_RS06850	tRNA-Val		S				1493029	1493105	77	+	RNA	10	14	9	8	0.13	0.181948	0.117013	0.104026	0.00985581	0.0229745	0.0122851	0.0115705	1.22099	-0.0131187	0.317863	-0.00242929	0.769427	-0.00777401	0.231403	-0.00171468
I35_RS06855	threonine--tRNA ligase		J	BCAL1481	threonyl-tRNA synthetase	thrS	1493377	1495284	1908	+	CDS	2	1	0	0	0.00105346	0.00052935	5.24109e-06	5.24109e-06	7.98669e-05	6.68409e-05	5.50258e-07	5.8295e-07	-0.256865	1.30259e-05	-7.18135	7.93166e-05	-3.71911	4.61713e-05	-7.09808	7.92839e-05
I35_RS06860	translation initiation factor IF-3		J				1495388	1495858	471	+	CDS	3	0	0	0	0.00639066	2.12314e-05	2.12314e-05	2.12314e-05	0.000484501	2.68089e-06	2.22907e-06	2.36151e-06	-7.49764	0.00048182	-7.76391	0.000482272	-7.63078	0.000482046	-7.68065	0.000482139
I35_RS06865	50S ribosomal protein L35		J	BCAL1483	50S ribosomal protein L35	rpmI	1496049	1496246	198	+	CDS	0	0	0	0	5.05051e-05	5.05051e-05	5.05051e-05	5.05051e-05	3.82899e-06	6.37726e-06	5.30248e-06	5.61752e-06	0.735975	-2.54828e-06	0.469706	-1.4735e-06	0.602841	-2.01089e-06	0.552971	-1.78853e-06
I35_RS06870	50S ribosomal protein L20	rplT	J	BCAL1484	50S ribosomal protein L20	rplT	1496277	1496636	360	+	CDS	0	1	0	0	2.77778e-05	0.00280556	2.77778e-05	2.77778e-05	2.10594e-06	0.000354257	2.91637e-06	3.08964e-06	7.39419	-0.000352151	0.469706	-8.10424e-07	3.93195	-0.000176481	0.552971	-9.83694e-07
I35_RS06875	phenylalanine--tRNA ligase subunit alpha		J	BCAL1485	phenylalanyl-tRNA synthetase subunit alpha	pheS	1496785	1497798	1014	+	CDS	4	0	0	0	0.00395464	9.86193e-06	9.86193e-06	9.86193e-06	0.000299816	1.24526e-06	1.0354e-06	1.09691e-06	-7.91148	0.000298571	-8.17775	0.000298781	-8.04462	0.000298676	-8.09449	0.000298719
I35_RS06880	phenylalanine--tRNA ligase subunit beta		J	BCAL1486	phenylalanyl-tRNA synthetase subunit beta	pheT	1497897	1500326	2430	+	CDS	0	0	0	0	4.11523e-06	4.11523e-06	4.11523e-06	4.11523e-06	3.11991e-07	5.19629e-07	4.32054e-07	4.57724e-07	0.735975	-2.07637e-07	0.469706	-1.20063e-07	0.602841	-1.6385e-07	0.552971	-1.45732e-07
I35_RS06885	integration host factor subunit alpha		K	BCAL1487	integration host factor subunit alpha	ihfA	1500399	1500785	387	+	CDS	9	3	13	23	0.0232817	0.00777778	0.0336176	0.0594574	0.00176507	0.000982098	0.00352948	0.00661326	-0.845789	0.000782975	0.999728	-0.00176441	0.0769697	-0.000490717	1.90563	-0.00484819
I35_RS06890	MerR family transcriptional regulator		K	BCAL1488	MerR family regulatory protein		1500844	1501257	414	+	CDS	50	9	51	65	0.120797	0.0217633	0.123213	0.157029	0.0091581	0.00274805	0.012936	0.0174658	-1.73664	0.00641006	0.49827	-0.00377789	-0.619186	0.00131609	0.931416	-0.00830775
I35_RS06895	hypothetical protein		S	BCAL1490	hypothetical protein		1501339	1503549	2211	-	CDS	574	322	495	379	0.259616	0.14564	0.223885	0.17142	0.0196825	0.0183899	0.0235055	0.0190665	-0.0979954	0.00129254	0.256088	-0.00382304	0.0790463	-0.00126525	-0.0458687	0.000615937
I35_RS06900	protein-tyrosine phosphatase		T	BCAL1491	putative tyrosine-protein phosphatase		1503844	1504722	879	-	CDS	176	110	144	134	0.200239	0.125154	0.163834	0.152457	0.0151809	0.0158031	0.0172008	0.0169574	0.0579523	-0.000622222	0.180218	-0.00201989	0.119085	-0.00132106	0.159654	-0.00177646
I35_RS06905	methyltransferase		H	BCAL1492	hypothetical protein		1505042	1505755	714	+	CDS	179	135	224	139	0.250714	0.18909	0.313739	0.194692	0.0190076	0.0238763	0.0329393	0.021655	0.329001	-0.00486868	0.793229	-0.0139316	0.561115	-0.00940015	0.18812	-0.00264734
I35_RS06910	tRNA-Pro		S				1505887	1505963	77	+	RNA	0	0	0	0	0.00012987	0.00012987	0.00012987	0.00012987	9.84596e-06	1.63987e-05	1.3635e-05	1.44451e-05	0.735975	-6.55271e-06	0.469706	-3.789e-06	0.602841	-5.17085e-06	0.552971	-4.59909e-06
I35_RS06915	hypothetical protein		M	BCAL1493	hypothetical protein		1506104	1507312	1209	+	CDS	17	1	8	6	0.0140695	0.000835401	0.00662531	0.00497105	0.00106666	0.000105486	0.000695586	0.000552915	-3.33798	0.000961176	-0.616803	0.000371076	-1.97739	0.000666126	-0.947975	0.000513748
I35_RS06920	antibiotic biosynthesis monooxygenase		S	BCAL1494	putative monooxygenase		1507848	1508138	291	+	CDS	26	13	33	22	0.0893814	0.0447079	0.113436	0.0756357	0.00677636	0.00564526	0.0119096	0.00841273	-0.26347	0.0011311	0.813543	-0.00513324	0.275036	-0.00200107	0.312064	-0.00163637
I35_RS06925	DNA-binding protein		S	BCAL1495	hypothetical protein		1508186	1508443	258	-	CDS	30	11	7	20	0.116318	0.0426744	0.0271705	0.0775581	0.00881851	0.00538849	0.00285261	0.00862655	-0.710654	0.00343002	-1.62825	0.0059659	-1.16945	0.00469796	-0.0317509	0.000191958
I35_RS06930	hypothetical protein		S	BCAL1496	hypothetical protein		1508580	1508855	276	-	CDS	33	38	26	15	0.119601	0.137717	0.0942391	0.0543841	0.00906745	0.0173895	0.00989409	0.00604897	0.939451	-0.00832209	0.125869	-0.000826635	0.53266	-0.00457436	-0.584008	0.00301848
I35_RS06935	hypothetical protein		S	BCAL1497	hypothetical protein		1509065	1509781	717	-	CDS	174	128	161	122	0.242692	0.178536	0.224561	0.170167	0.0183994	0.0225437	0.0235764	0.0189272	0.293061	-0.00414424	0.357686	-0.00517703	0.325374	-0.00466063	0.0408004	-0.000527776
I35_RS06940	hypothetical protein		S	BCAL1498	hypothetical protein		1509942	1510259	318	+	CDS	77	46	29	74	0.24217	0.144686	0.0912264	0.232736	0.0183598	0.0182694	0.00957779	0.0258865	-0.00712336	9.04289e-05	-0.938789	0.00878205	-0.472956	0.00443624	0.495646	-0.00752665
I35_RS06945	hypothetical protein		S	BCAL1499	hypothetical protein		1510454	1510705	252	-	CDS	55	72	90	62	0.218294	0.285754	0.357183	0.246071	0.0165497	0.0360821	0.0375003	0.0273698	1.12448	-0.0195324	1.1801	-0.0209506	1.15229	-0.0202415	0.725778	-0.0108201
I35_RS06950	transposase		L	BCAL1500	hypothetical protein		1510904	1511305	402	-	CDS	121	139	140	85	0.30102	0.345796	0.348284	0.211468	0.0228215	0.0436636	0.036566	0.0235209	0.936037	-0.0208421	0.68011	-0.0137445	0.808074	-0.0172933	0.0435494	-0.000699396
I35_RS06955	LysR family transcriptional regulator		K	BCAL1501	LysR family regulatory protein		1511734	1512636	903	+	CDS	413	221	208	242	0.457375	0.244751	0.230354	0.268007	0.0346754	0.0309046	0.0241847	0.0298096	-0.16609	0.00377078	-0.519818	0.0104907	-0.342954	0.00713074	-0.218139	0.00486587
I35_RS06960	aspartate aminotransferase		E	BCAL1502	aspartate aminotransferase		1512711	1513913	1203	+	CDS	275	246	232	167	0.228603	0.204497	0.19286	0.138828	0.0173313	0.0258218	0.0202482	0.0154414	0.575208	-0.00849048	0.224409	-0.00291684	0.399808	-0.00570366	-0.166578	0.00188992
I35_RS06965	SMC-Scp complex subunit ScpB		D	BCAL1503	putative transcriptional regulator protein		1514186	1515223	1038	+	CDS	25	9	9	23	0.0240944	0.00868015	0.00868015	0.0221676	0.00182669	0.00109604	0.000911322	0.00246564	-0.736931	0.00073065	-1.0032	0.000915369	-0.870065	0.00082301	0.432727	-0.000638945
I35_RS06970	pseudouridine synthase		J	BCAL1504	RNA pseudouridylate synthase family protein		1515284	1517035	1752	+	CDS	34	2	11	14	0.0194121	0.00114726	0.00628425	0.00799658	0.00147171	0.000144864	0.000659778	0.000889434	-3.34472	0.00132684	-1.15744	0.000811929	-2.25108	0.00106939	-0.726531	0.000582273
I35_RS06975	ribosome maturation factor RimP		J	BCAL1505	hypothetical protein		1517466	1517924	459	+	CDS	0	1	0	0	2.17865e-05	0.00220044	2.17865e-05	2.17865e-05	1.65172e-06	0.000277849	2.28735e-06	2.42324e-06	7.39419	-0.000276197	0.469706	-6.35627e-07	3.93195	-0.000138416	0.552971	-7.71525e-07
I35_RS06980	transcription termination factor NusA	nusA	K	BCAL1506	transcription elongation factor NusA	nusA	1517924	1519399	1476	+	CDS	1	0	0	0	0.000684282	6.77507e-06	6.77507e-06	6.77507e-06	5.18781e-05	8.55486e-07	7.11309e-07	7.5357e-07	-5.92224	5.10226e-05	-6.18851	5.11668e-05	-6.05537	5.10947e-05	-6.10524	5.11245e-05
I35_RS06985	translation initiation factor IF-2		J	BCAL1507	translation initiation factor IF-2	infB	1519491	1522406	2916	+	CDS	6	2	0	5	0.00206104	0.0006893	3.42936e-06	0.00171811	0.000156256	8.70378e-05	3.60045e-07	0.0001911	-0.844195	6.92179e-05	-8.76152	0.000155896	-4.80285	0.000112557	0.290417	-3.4844e-05
I35_RS06990	ribosome-binding factor A		J	BCAL1508	ribosome-binding factor A	rbfA	1522522	1522920	399	+	CDS	6	6	0	5	0.0150627	0.0150627	2.50627e-05	0.0125564	0.00114196	0.00190196	2.63131e-06	0.00139661	0.735975	-0.00076	-8.76152	0.00113933	-4.01277	0.000189664	0.290417	-0.00025465
I35_RS06995	tRNA pseudouridine synthase B	truB	J	BCAL1509	tRNA pseudouridine synthase B	truB	1522934	1523866	933	+	CDS	104	48	61	50	0.111479	0.0514577	0.0653912	0.0536013	0.00845167	0.00649755	0.00686537	0.00596191	-0.37934	0.00195412	-0.299898	0.0015863	-0.339619	0.00177021	-0.503463	0.00248976
I35_RS07000	DSBA oxidoreductase	emrB	P	BCAL1510	putative multidrug resistance transporter protein		1523974	1525533	1560	-	CDS	201	136	228	183	0.128853	0.0871859	0.14616	0.117314	0.00976882	0.0110089	0.0153452	0.0130485	0.17242	-0.00124013	0.651536	-0.00557643	0.411978	-0.00340828	0.417626	-0.00327967
[truncated: 5,446 more rows]
